# Supplementary material for: Cold War spy satellite images reveal long-term declines of a philopatric keystone species in response to cropland expansion
Source: Proc Biol Sci. 2020 May 20;287(1927):20192897. doi: 10.1098/rspb.2019.2897 (PMC7287353; doi:10.1098/rspb.2019.2897)
Supplement: Marmot burrow data [file rspb20192897supp2.csv]

Supplementary Material
for
Cold War spy satellite images reveal long-term declines of a philopatric keystone species in response to cropland expansion
ALL_ID	zone	period	x_utm41n	y_utm41n	d_farm	bio11	bio16	bio17	ndvi_may	d_river	slope_MEAN	land_use	soil	no_burrows_zeros	fidelity
C0	C	hist	719167	5613590	-0.119585237	1.062105579	74.03902298	-0.053792649	-0.537487462	-0.55965122	-0.31983007	ag	clay and heavy loam	49	17
C0	C	cont	719167	5613590	0.384360549	1.062105579	74.03902298	-0.053792649	-0.537487462	-0.55965122	-0.31983007	ag	clay and heavy loam	22	17
C1	C	hist	735685	5658690	-0.864814793	-0.883246505	83.69142927	0.547789461	0.565756307	-0.829384222	0.380623396	grass	other	28	15
C1	C	cont	735685	5658690	2.825830728	-0.883246505	83.69142927	0.547789461	0.565756307	-0.829384222	0.380623396	ag	other	22	15
C10	C	cont	630078	5597570	0.040499545	0.759315585	64.19684866	-1.975709136	0.560986431	-0.888372321	-0.296723959	other	clay and heavy loam	0	0
C10	C	hist	630078	5597570	-1.08354212	0.759315585	64.19684866	-1.975709136	0.560986431	-0.888372321	-0.296723959	other	clay and heavy loam	0	0
C100	C	cont	577878	5582430	1.562213412	0.899629637	64.46468789	-1.507297682	-0.418394559	-0.13071898	-1.540724153	other	other	0	0
C101	C	cont	607274	5616470	0.171508721	-0.462689083	70.76579734	-2.120827804	1.559903295	-0.22635857	-0.696941014	grass	loam	0	0
C101	C	hist	607274	5616470	-0.750187442	-0.462689083	70.76579734	-2.120827804	1.559903295	-0.22635857	-0.696941014	grass	loam	0	0
C102	C	cont	669567	5584870	-0.819320249	0.49755681	64	-1.268315869	-0.255887357	-0.782286801	-0.25615571	grass	other	0	0
C102	C	hist	669567	5584870	-0.99474492	0.49755681	64	-1.268315869	-0.255887357	-0.782286801	-0.25615571	grass	other	0	0
C103	C	cont	803863	5636290	0.896930971	0.042056057	83.89242623	1.14488748	0.197317196	0.528969446	0.361387359	grass	clay and heavy loam	15	4
C103	C	hist	803863	5636290	-0.617676018	0.042056057	83.89242623	1.14488748	0.197317196	0.528969446	0.361387359	grass	clay and heavy loam	6	4
C104	C	cont	745461	5602380	1.61752852	0.942521982	73.02098735	0.502111364	0.733990981	-0.813024359	0.908984929	grass	clay and heavy loam	0	0
C104	C	hist	745461	5602380	-0.790704402	0.942521982	73.02098735	0.502111364	0.733990981	-0.813024359	0.908984929	grass	clay and heavy loam	0	0
C105	C	cont	638327	5632570	-0.40769353	0.519770646	71.90995903	-1.724507944	0.76788101	-0.566211915	1.34118993	grass	loam	0	0
C105	C	hist	638327	5632570	-0.699635549	0.519770646	71.90995903	-1.724507944	0.76788101	-0.566211915	1.34118993	grass	loam	0	0
C106	C	cont	804156	5629270	1.081083863	-0.046986875	84.37720644	0.912180999	-1.820197421	0.320155529	-0.727498148	ag	clay and heavy loam	0	0
C106	C	hist	804156	5629270	-0.710548456	-0.046986875	84.37720644	0.912180999	-1.820197421	0.320155529	-0.727498148	ag	clay and heavy loam	0	0
C107	C	cont	612153	5620900	-0.109847207	-0.155383595	70.70283624	-1.389104157	0.873858109	-0.062999572	-0.714595416	other	loam	0	0
C107	C	hist	612153	5620900	-1.074610608	-0.155383595	70.70283624	-1.389104157	0.873858109	-0.062999572	-0.714595416	other	loam	0	0
C108	C	cont	710513	5635310	1.013089375	-0.08052854	78.41609445	0.502286381	0.458017934	-0.839207816	1.012468567	ag	clay and heavy loam	17	14
C108	C	hist	710513	5635310	0.061803561	-0.08052854	78.41609445	0.502286381	0.458017934	-0.839207816	1.012468567	ag	clay and heavy loam	43	14
C109	C	cont	640865	5616940	-0.659140192	-0.096724161	73.66734798	-1.728573495	1.138640485	0.380039326	-0.417392549	ag	loam	0	0
C109	C	hist	640865	5616940	-0.659140192	-0.096724161	73.66734798	-1.728573495	1.138640485	0.380039326	-0.417392549	grass	loam	0	0
C11	C	cont	763808	5631040	3.024009041	-0.24007948	78.44254147	0.157641034	-1.585166117	-0.668509913	-0.471472067	ag	clay and heavy loam	40	19
C11	C	hist	763808	5631040	0.345203479	-0.24007948	78.44254147	0.157641034	-1.585166117	-0.668509913	-0.471472067	ag	clay and heavy loam	24	19
C110	C	cont	774850	5632440	2.471007517	-0.037170514	79.73183411	0.685827788	-0.747317357	-0.852653753	-0.012778871	ag	clay and heavy loam	0	0
C110	C	hist	774850	5632440	-0.269577476	-0.037170514	79.73183411	0.685827788	-0.747317357	-0.852653753	-0.012778871	ag	clay and heavy loam	12	0
C111	C	cont	584994	5576360	1.479733744	1.632026454	63.39438554	-1.924517062	1.304753217	-0.554375908	-1.501782656	other	other	0	0
C111	C	hist	584994	5576360	-0.952560641	1.632026454	63.39438554	-1.924517062	1.304753217	-0.554375908	-1.501782656	other	other	0	0
C112	C	cont	791607	5634080	1.567154437	-0.092348289	80.72956769	0.566175386	0.782026667	-0.89033355	-0.343065068	grass	loam	0	0
C112	C	hist	791607	5634080	-1.127538847	-0.092348289	80.72956769	0.566175386	0.782026667	-0.89033355	-0.343065068	grass	loam	14	0
C113	C	cont	641474	5591880	0.214798083	1.087354629	64.72298161	-1.975727491	0.930281389	-0.616441951	-0.328347754	grass	clay and heavy loam	0	0
C113	C	hist	641474	5591880	-0.574192781	1.087354629	64.72298161	-1.975727491	0.930281389	-0.616441951	-0.328347754	grass	clay and heavy loam	0	0
C114	C	hist	817800	5635290	-0.188183504	-0.052790783	83.2947616	0.940630248	0.584087688	-0.503848082	-0.428608059	ag	clay and heavy loam	12	0
C114	C	cont	817800	5635290	0.279590875	-0.052790783	83.2947616	0.940630248	0.584087688	-0.503848082	-0.428608059	ag	clay and heavy loam	0	0
C115	C	hist	731651	5617310	0.284049984	0.727648292	77	0.513472556	-0.925159693	-0.773899813	-0.220356018	ag	clay and heavy loam	44	21
C115	C	cont	731651	5617310	1.089281976	0.727648292	77	0.513472556	-0.925159693	-0.773899813	-0.220356018	ag	clay and heavy loam	21	21
C116	C	cont	720793	5619690	0.65354671	0.729045943	77.49131756	0.157218009	-1.672580977	-0.85581894	-0.152000475	ag	clay and heavy loam	38	17
C116	C	hist	720793	5619690	0.01903489	0.729045943	77.49131756	0.157218009	-1.672580977	-0.85581894	-0.152000475	ag	clay and heavy loam	27	17
C117	C	cont	744029	5656700	3.017661042	-0.890860959	82.69530822	0.499703522	-1.116430985	-0.580397675	0.27057498	ag	clay and heavy loam	0	0
C117	C	hist	744029	5656700	-0.92687008	-0.890860959	82.69530822	0.499703522	-1.116430985	-0.580397675	0.27057498	ag	clay and heavy loam	14	0
C118	C	cont	581222	5597050	1.873990988	-0.237031613	65.10987077	-2.405235924	0.879389206	0.24234149	-0.677986465	grass	loam	0	0
C118	C	hist	581222	5597050	-1.000660302	-0.237031613	65.10987077	-2.405235924	0.879389206	0.24234149	-0.677986465	grass	loam	0	0
C119	C	cont	646340	5628720	-0.24872214	0.474448989	70.00007755	-1.621725509	0.609683689	-0.904851998	-0.167623056	grass	loam	0	0
C119	C	hist	646340	5628720	-0.364442942	0.474448989	70.00007755	-1.621725509	0.609683689	-0.904851998	-0.167623056	grass	loam	0	0
C12	C	cont	706190	5631700	0.740369162	-0.026323189	77.99967996	0.38550614	0.797033087	-0.862647182	1.421267513	ag	clay and heavy loam	31	22
C12	C	hist	706190	5631700	-0.152881763	-0.026323189	77.99967996	0.38550614	0.797033087	-0.862647182	1.421267513	grass	clay and heavy loam	26	22
C120	C	cont	651345	5575320	-0.430925211	1.308513822	63.91009433	-1.621725509	1.28760403	-0.511347516	0.116332263	grass	clay and heavy loam	0	0
C120	C	hist	651345	5575320	-0.647915424	1.308513822	63.91009433	-1.621725509	1.28760403	-0.511347516	0.116332263	grass	clay and heavy loam	0	0
C121	C	cont	607827	5594270	0.746362648	-0.119079108	63.74776416	-2.329729473	1.382265717	0.021525222	-0.508488467	grass	clay and heavy loam	0	0
C121	C	hist	607827	5594270	-0.724504083	-0.119079108	63.74776416	-2.329729473	1.382265717	0.021525222	-0.508488467	grass	clay and heavy loam	0	0
C122	C	cont	684009	5612260	-0.227185475	0.517313002	75.12446838	-0.586236876	0.214086024	-0.005800542	-0.32926796	ag	clay and heavy loam	14	10
C122	C	hist	684009	5612260	-0.300453344	0.517313002	75.12446838	-0.586236876	0.214086024	-0.005800542	-0.32926796	ag	clay and heavy loam	23	10
C123	C	cont	807864	5659760	0.507138375	-1.125939555	88.349553	1.39708898	0.494497322	0.889726286	-0.351170197	grass	loam	5	0
C123	C	hist	807864	5659760	-0.719918678	-1.125939555	88.349553	1.39708898	0.494497322	0.889726286	-0.351170197	grass	loam	0	0
C124	C	cont	813794	5609840	1.535469837	-0.310931772	81.41634081	1.397125889	0.206902614	-0.788825396	1.441505482	ag	clay and heavy loam	0	0
C124	C	hist	813794	5609840	0.321395714	-0.310931772	81.41634081	1.397125889	0.206902614	-0.788825396	1.441505482	ag	clay and heavy loam	0	0
C125	C	hist	679866	5640110	-0.6753503	0.769486213	78.69780075	-0.205717583	0.885028693	0.00254806	0.498045144	grass	clay and heavy loam	13	10
C125	C	cont	679866	5640110	1.249134109	0.769486213	78.69780075	-0.205717583	0.885028693	0.00254806	0.498045144	ag	clay and heavy loam	23	10
C126	C	cont	829322	5619680	0.7058263	-0.514943958	85.02044264	1.094112637	0.599581071	-0.493268378	0.272352153	grass	clay and heavy loam	19	11
C126	C	hist	829322	5619680	-0.440945742	-0.514943958	85.02044264	1.094112637	0.599581071	-0.493268378	0.272352153	grass	clay and heavy loam	14	11
C127	C	cont	648610	5611320	-0.142783682	0.065227307	67.89799514	-1.858742079	0.901172922	-0.574581455	-0.329749655	grass	loam	0	0
C127	C	hist	648610	5611320	-0.165001677	0.065227307	67.89799514	-1.858742079	0.901172922	-0.574581455	-0.329749655	grass	loam	0	0
C128	C	hist	761389	5650830	-0.360753791	-0.829395968	82.79606906	0.499652598	-0.457741317	-0.501165641	-0.280751698	ag	clay and heavy loam	15	15
C128	C	cont	761389	5650830	3.040676691	-0.829395968	82.79606906	0.499652598	-0.457741317	-0.501165641	-0.280751698	ag	clay and heavy loam	41	15
C129	C	cont	647112	5581650	-0.234901672	3.0972154	63.99931616	-1.975727491	0.715108637	-0.508997763	-0.265394157	grass	clay and heavy loam	0	0
C129	C	hist	647112	5581650	-0.68052342	3.0972154	63.99931616	-1.975727491	0.715108637	-0.508997763	-0.265394157	grass	clay and heavy loam	0	0
C13	C	cont	826496	5614190	1.040098835	-0.517716826	82.96973844	1.208797052	0.533433324	-0.723056747	0.05212593	grass	clay and heavy loam	0	0
C13	C	hist	826496	5614190	-0.132375401	-0.517716826	82.96973844	1.208797052	0.533433324	-0.723056747	0.05212593	grass	clay and heavy loam	0	0
C130	C	cont	599952	5616980	0.571388319	-0.618254473	70.13262503	-2.329683438	1.153773931	0.312664238	-0.365999883	grass	loam	0	0
C130	C	hist	599952	5616980	-0.452046431	-0.618254473	70.13262503	-2.329683438	1.153773931	0.312664238	-0.365999883	grass	loam	0	0
C131	C	hist	765109	5660450	-0.927117685	-0.628372736	85.40995701	1.20417495	-0.192305869	-0.663638247	0.242933087	ag	clay and heavy loam	5	0
C131	C	cont	765109	5660450	2.854496428	-0.628372736	85.40995701	1.20417495	-0.192305869	-0.663638247	0.242933087	ag	clay and heavy loam	0	0
C132	C	cont	644059	5576230	-0.50426509	2.695157541	63.27369003	-1.975727491	0.074903658	-0.122613497	0.031977965	grass	clay and heavy loam	0	0
C132	C	hist	644059	5576230	-0.943904984	2.695157541	63.27369003	-1.975727491	0.074903658	-0.122613497	0.031977965	grass	clay and heavy loam	0	0
C133	C	cont	624111	5579120	0.197022579	0.962653513	60.92778396	-2.454762162	0.29336384	-0.014894783	-0.447363332	grass	clay and heavy loam	0	0
C133	C	hist	624111	5579120	-0.906684442	0.962653513	60.92778396	-2.454762162	0.29336384	-0.014894783	-0.447363332	grass	clay and heavy loam	0	0
C134	C	cont	705571	5586440	-0.463202512	0.526319363	66.67444125	-1.150617051	0.850923907	-0.611350433	-0.396667297	grass	clay and heavy loam	0	0
C134	C	hist	705571	5586440	-0.888654132	0.526319363	66.67444125	-1.150617051	0.850923907	-0.611350433	-0.396667297	grass	clay and heavy loam	0	0
C135	C	cont	790511	5660830	1.462069025	-1.222267887	86.64742205	1.085840002	-1.906282881	0.39464967	-0.631400807	ag	clay and heavy loam	21	3
C135	C	hist	790511	5660830	-0.531590288	-1.222267887	86.64742205	1.085840002	-1.906282881	0.39464967	-0.631400807	ag	clay and heavy loam	4	3
C136	C	cont	719351	5660030	2.465700901	-0.852365829	83.75321352	0.502286381	-0.218597855	-0.846134934	1.492351198	ag	clay and heavy loam	16	13
C136	C	hist	719351	5660030	0.025659852	-0.852365829	83.75321352	0.502286381	-0.218597855	-0.846134934	1.492351198	grass	clay and heavy loam	24	13
C137	C	cont	701421	5610600	-0.440319805	-0.040990547	70.12889746	-0.574635179	1.030689458	-0.704558842	-0.253127219	grass	clay and heavy loam	0	0
C137	C	hist	701421	5610600	-1.10531642	-0.040990547	70.12889746	-0.574635179	1.030689458	-0.704558842	-0.253127219	grass	clay and heavy loam	0	0
C138	C	hist	673497	5627850	-0.820727223	0.255714131	73.77966059	-1.102005054	1.57255931	-0.696512684	-0.567079838	ag	loam	9	4
C138	C	cont	673497	5627850	0.812374078	0.255714131	73.77966059	-1.102005054	1.57255931	-0.696512684	-0.567079838	grass	loam	4	4
C139	C	cont	583448	5629270	0.917032966	-0.191664866	76.97439711	-2.329729473	1.376667686	0.458220951	-0.132276461	ag	loam	0	0
C139	C	hist	583448	5629270	-0.227196553	-0.191664866	76.97439711	-2.329729473	1.376667686	0.458220951	-0.132276461	grass	loam	0	0
C14	C	cont	634832	5574110	-0.4299503	2.395444178	61.41179433	-1.975727491	0.436176636	0.303369919	0.36809871	grass	clay and heavy loam	0	0
C14	C	hist	634832	5574110	-1.040452172	2.395444178	61.41179433	-1.975727491	0.436176636	0.303369919	0.36809871	grass	clay and heavy loam	0	0
C140	C	cont	783439	5657340	1.827594098	-1.088033598	86.06691154	1.211007215	-1.860047666	0.198359237	-0.673491385	ag	clay and heavy loam	10	1
C140	C	hist	783439	5657340	-0.120787257	-1.088033598	86.06691154	1.211007215	-1.860047666	0.198359237	-0.673491385	ag	clay and heavy loam	2	1
C141	C	cont	696020	5591820	-1.052524448	0.770915054	67.69305811	-0.995615343	1.137197699	-0.892623978	-0.015188771	grass	clay and heavy loam	0	0
C141	C	hist	696020	5591820	-1.064896952	0.770915054	67.69305811	-0.995615343	1.137197699	-0.892623978	-0.015188771	grass	clay and heavy loam	0	0
C142	C	hist	733130	5590990	-0.471411704	1.377359015	69.94889198	0.058851642	0.957286299	-0.158528653	-0.558011906	ag	clay and heavy loam	16	9
C142	C	cont	733130	5590990	0.939151255	1.377359015	69.94889198	0.058851642	0.957286299	-0.158528653	-0.558011906	ag	clay and heavy loam	29	9
C143	C	cont	585970	5583670	1.843131738	0.88769938	64.86546688	-2.329729473	3.21147313	-0.785761411	-0.54623196	grass	other	0	0
C143	C	hist	585970	5583670	-1.042619686	0.88769938	64.86546688	-2.329729473	3.21147313	-0.785761411	-0.54623196	grass	other	0	0
C144	C	cont	664625	5621070	0.634657813	0.011125158	73.74683208	-1.267723528	0.163223533	0.000807847	-0.352136892	ag	clay and heavy loam	0	0
C144	C	hist	664625	5621070	-0.674199794	0.011125158	73.74683208	-1.267723528	0.163223533	0.000807847	-0.352136892	ag	clay and heavy loam	0	0
C145	C	cont	827616	5673970	-0.237422038	-1.293560683	89.68789777	1.334630291	1.861972743	-0.89090703	-0.812435457	grass	other	0	0
C145	C	hist	827616	5673970	-0.518545317	-1.293560683	89.68789777	1.334630291	1.861972743	-0.89090703	-0.812435457	grass	other	0	0
C146	C	cont	693665	5606130	-0.77448654	-0.098281388	68.91367807	-0.7405092	1.136697916	-0.810094147	-0.614743723	grass	clay and heavy loam	4	3
C146	C	hist	693665	5606130	-0.77448654	-0.098281388	68.91367807	-0.7405092	1.136697916	-0.810094147	-0.614743723	grass	clay and heavy loam	3	3
C147	C	cont	612663	5614190	-0.094259713	-0.269150208	67.06686586	-2.153807426	1.476004984	-0.737933474	-0.507955831	grass	clay and heavy loam	0	0
C147	C	hist	612663	5614190	-0.7023725	-0.269150208	67.06686586	-2.153807426	1.476004984	-0.737933474	-0.507955831	grass	clay and heavy loam	0	0
C148	C	cont	763699	5604030	2.44706681	0.650442966	74.94338912	0.444434841	-1.87387492	-0.538860561	-0.046377811	ag	clay and heavy loam	50	21
C148	C	hist	763699	5604030	-0.555841194	0.650442966	74.94338912	0.444434841	-1.87387492	-0.538860561	-0.046377811	ag	clay and heavy loam	21	21
C149	C	cont	631051	5612060	-0.76401345	0.458850246	66.89121822	-1.975727491	1.464436567	-0.075719644	-0.660430657	grass	clay and heavy loam	0	0
C149	C	hist	631051	5612060	-1.121230177	0.458850246	66.89121822	-1.975727491	1.464436567	-0.075719644	-0.660430657	grass	clay and heavy loam	0	0
C15	C	hist	798701	5603900	0.276416876	-0.082203751	77.98962267	0.785213447	0.067205707	-0.754058361	-0.253166795	ag	clay and heavy loam	7	0
C15	C	cont	798701	5603900	2.276440806	-0.082203751	77.98962267	0.785213447	0.067205707	-0.754058361	-0.253166795	ag	clay and heavy loam	0	0
C150	C	cont	843706	5656580	-0.98235469	-0.73687371	89.899356	1.203422504	0.621617819	-0.820150391	0.013016625	grass	clay and heavy loam	16	0
C150	C	hist	843706	5656580	-0.98235469	-0.73687371	89.899356	1.203422504	0.621617819	-0.820150391	0.013016625	grass	clay and heavy loam	0	0
C151	C	hist	682222	5653120	-0.330681117	-0.142180284	81.56298976	-0.534862099	1.379067316	-0.319528592	0.469183348	ag	clay and heavy loam	19	6
C151	C	cont	682222	5653120	1.903653756	-0.142180284	81.56298976	-0.534862099	1.379067316	-0.319528592	0.469183348	ag	clay and heavy loam	6	6
C152	C	cont	600674	5627110	0.209967843	-0.509404444	69.95163079	-1.975727491	1.317579896	0.070191858	-0.50957458	grass	clay and heavy loam	0	0
C152	C	hist	600674	5627110	-0.524743756	-0.509404444	69.95163079	-1.975727491	1.317579896	0.070191858	-0.50957458	grass	clay and heavy loam	0	0
C153	C	cont	836749	5643950	-0.692716452	-0.370629291	87.21379171	0.806398881	0.301732515	-0.58531587	0.782380449	grass	clay and heavy loam	0	0
C153	C	hist	836749	5643950	-0.692716452	-0.370629291	87.21379171	0.806398881	0.301732515	-0.58531587	0.782380449	grass	clay and heavy loam	0	0
C154	C	hist	750323	5596930	-0.941332549	0.672819703	72.45792727	0.18984395	-0.77508355	-0.359246393	-0.462143725	ag	clay and heavy loam	34	21
C154	C	cont	750323	5596930	1.747645874	0.672819703	72.45792727	0.18984395	-0.77508355	-0.359246393	-0.462143725	ag	clay and heavy loam	28	21
C155	C	cont	682414	5633420	0.852218017	0.322650301	75.91963941	-0.205717659	0.615371846	-0.773885854	0.087107607	grass	loam	0	0
C155	C	hist	682414	5633420	-0.857221568	0.322650301	75.91963941	-0.205717659	0.615371846	-0.773885854	0.087107607	grass	loam	0	0
C156	C	cont	760616	5635920	2.991050409	-0.561243061	79.4769574	0.134228458	-0.248190825	-0.577051022	0.01118469	ag	clay and heavy loam	4	4
C156	C	hist	760616	5635920	0.453529361	-0.561243061	79.4769574	0.134228458	-0.248190825	-0.577051022	0.01118469	ag	clay and heavy loam	26	4
C157	C	cont	686077	5590480	-0.986193401	0.40738703	65.43962976	-1.267723528	0.238188499	-0.698136572	0.241433912	grass	clay and heavy loam	0	0
C157	C	hist	686077	5590480	-1.077576331	0.40738703	65.43962976	-1.267723528	0.238188499	-0.698136572	0.241433912	grass	clay and heavy loam	0	0
C158	C	cont	635071	5585390	0.099802925	1.678100438	62.88291921	-1.975727491	0.755962031	-0.564258829	0.059787645	grass	clay and heavy loam	0	0
C158	C	hist	635071	5585390	-0.930717654	1.678100438	62.88291921	-1.975727491	0.755962031	-0.564258829	0.059787645	grass	clay and heavy loam	0	0
C159	C	cont	735093	5629480	1.611507338	0.404800786	79.65492159	0.85628836	-0.107201828	-0.819602503	1.923561139	ag	clay and heavy loam	58	35
C159	C	hist	735093	5629480	0.563273295	0.404800786	79.65492159	0.85628836	-0.107201828	-0.819602503	1.923561139	ag	clay and heavy loam	37	35
C16	C	hist	782101	5664410	-0.285868457	-1.235725744	86.98340576	1.37225117	-0.942002159	0.458767675	-0.764299931	ag	clay and heavy loam	12	0
C16	C	cont	782101	5664410	1.956492813	-1.235725744	86.98340576	1.37225117	-0.942002159	0.458767675	-0.764299931	ag	clay and heavy loam	0	0
C160	C	cont	762508	5612360	2.629325273	0.30558664	77.91924681	1.015117017	-1.238102821	-0.649586261	0.745870474	ag	clay and heavy loam	14	12
C160	C	hist	762508	5612360	-0.353020976	0.30558664	77.91924681	1.015117017	-1.238102821	-0.649586261	0.745870474	ag	clay and heavy loam	20	12
C161	C	cont	647526	5622300	-0.302995867	-0.120840594	73.64543636	-1.290198013	1.001019751	-0.290859282	-0.469328525	ag	loam	0	0
C161	C	hist	647526	5622300	-0.302995867	-0.120840594	73.64543636	-1.290198013	1.001019751	-0.290859282	-0.469328525	ag	loam	0	0
C162	C	hist	763848	5617690	-0.071676127	0.046727703	77.87807763	0.584237214	-1.073568174	-0.517653461	-0.132000243	ag	clay and heavy loam	40	31
C162	C	cont	763848	5617690	2.769801054	0.046727703	77.87807763	0.584237214	-1.073568174	-0.517653461	-0.132000243	ag	clay and heavy loam	32	31
C163	C	cont	734270	5653360	2.538880141	-0.980259238	82.1390198	0.253332629	-0.655043346	-0.800505528	1.095974724	ag	clay and heavy loam	0	0
C163	C	hist	734270	5653360	-0.636718352	-0.980259238	82.1390198	0.253332629	-0.655043346	-0.800505528	1.095974724	ag	clay and heavy loam	10	0
C164	C	cont	622056	5640220	-0.79768997	-0.882228038	76.99866458	-1.975727491	1.407657185	0.004408087	-0.47841836	grass	loam	0	0
C164	C	hist	622056	5640220	-0.79768997	-0.882228038	76.99866458	-1.975727491	1.407657185	0.004408087	-0.47841836	grass	loam	0	0
C165	C	cont	593648	5633220	0.313928784	-0.348229328	76.06312277	-2.137360048	1.143435848	-0.813132541	-0.14810832	grass	loam	0	0
C165	C	hist	593648	5633220	-0.056321282	-0.348229328	76.06312277	-2.137360048	1.143435848	-0.813132541	-0.14810832	grass	loam	0	0
C166	C	hist	777607	5668600	-0.507716052	-1.126679063	86.96431117	1.431048986	-0.87627753	0.421636929	-0.609959271	ag	clay and heavy loam	19	9
C166	C	cont	777607	5668600	2.251669209	-1.126679063	86.96431117	1.431048986	-0.87627753	0.421636929	-0.609959271	ag	clay and heavy loam	10	9
C167	C	cont	607993	5581370	0.822671573	0.738076586	61.66341077	-2.329779855	2.403863113	-0.518192043	-0.614572676	other	clay and heavy loam	0	0
C167	C	hist	607993	5581370	-1.105416127	0.738076586	61.66341077	-2.329779855	2.403863113	-0.518192043	-0.614572676	other	clay and heavy loam	0	0
C168	C	cont	810308	5618260	1.253659689	-0.020162753	84.92404366	0.891886646	-1.397367991	0.2510158	-0.452293455	ag	clay and heavy loam	0	0
C168	C	hist	810308	5618260	-0.141221609	-0.020162753	84.92404366	0.891886646	-1.397367991	0.2510158	-0.452293455	ag	clay and heavy loam	22	0
C169	C	cont	639023	5638550	-0.0901385	0.600749152	74.01488336	-1.975413701	0.573433291	0.108436992	0.442381402	grass	clay and heavy loam	0	0
C169	C	hist	639023	5638550	-0.573694247	0.600749152	74.01488336	-1.975413701	0.573433291	0.108436992	0.442381402	grass	clay and heavy loam	0	0
C17	C	cont	627484	5642090	-0.608087549	-0.642286608	75.34920593	-1.975727491	1.587108697	-0.663117114	-0.503450024	ag	clay and heavy loam	0	0
C17	C	hist	627484	5642090	-1.085394451	-0.642286608	75.34920593	-1.975727491	1.587108697	-0.663117114	-0.503450024	ag	clay and heavy loam	0	0
C170	C	cont	631167	5569750	-0.410186199	2.027134433	61.06747367	-2.138063971	0.742777646	0.039707887	-0.479776399	grass	clay and heavy loam	0	0
C170	C	hist	631167	5569750	-0.99928601	2.027134433	61.06747367	-2.138063971	0.742777646	0.039707887	-0.479776399	grass	clay and heavy loam	0	0
C171	C	cont	676268	5590810	-0.583166392	0.28087831	69.28816208	-1.267723528	0.767459367	0.089647112	0.414242856	ag	clay and heavy loam	0	0
C171	C	hist	676268	5590810	-0.836612729	0.28087831	69.28816208	-1.267723528	0.767459367	0.089647112	0.414242856	grass	clay and heavy loam	0	0
C172	C	cont	726083	5662410	2.737102768	-0.863431225	84.22002818	0.200625018	-1.503262745	-0.529043945	-0.025177043	ag	clay and heavy loam	0	0
C172	C	hist	726083	5662410	-0.341848277	-0.863431225	84.22002818	0.200625018	-1.503262745	-0.529043945	-0.025177043	ag	clay and heavy loam	25	0
C173	C	cont	616992	5571980	0.102278977	1.551916124	60.15252703	-2.329729473	0.592971129	-0.845260175	-0.544090741	grass	clay and heavy loam	0	0
C173	C	hist	616992	5571980	-0.844069689	1.551916124	60.15252703	-2.329729473	0.592971129	-0.845260175	-0.544090741	grass	clay and heavy loam	0	0
C174	C	cont	847915	5665280	-0.576751922	-1.252171662	89.00972182	0.891216092	1.042947599	-0.511083459	-0.737580492	ag	clay and heavy loam	0	0
C175	C	cont	837231	5610310	1.16824421	-0.490642948	79.64469618	0.850325805	0.696461022	-0.765802472	0.911460469	grass	clay and heavy loam	0	0
C175	C	hist	837231	5610310	-0.251696726	-0.490642948	79.64469618	0.850325805	0.696461022	-0.765802472	0.911460469	grass	clay and heavy loam	0	0
C176	C	cont	848597	5653720	-1.086851832	-0.671682424	91.02872678	1.131048192	0.591281578	-0.725827594	0.548076013	grass	clay and heavy loam	0	0
C177	C	cont	737324	5612810	1.284563253	0.315825854	72.86380571	-0.205717583	-0.391409452	-0.751050212	-0.294508114	ag	clay and heavy loam	29	27
C177	C	hist	737324	5612810	-0.117031635	0.315825854	72.86380571	-0.205717583	-0.391409452	-0.751050212	-0.294508114	ag	clay and heavy loam	38	27
C178	C	cont	759273	5626700	2.696150976	-0.199512894	79.93349999	0.508177068	0.448355606	-0.820398162	-0.23740884	ag	clay and heavy loam	0	0
C178	C	hist	759273	5626700	0.284288173	-0.199512894	79.93349999	0.508177068	0.448355606	-0.820398162	-0.23740884	ag	clay and heavy loam	53	0
C179	C	cont	602675	5599090	0.783592053	-0.323118373	64.62953298	-2.329729473	1.360818811	-0.366871457	-0.685684009	grass	clay and heavy loam	0	0
C179	C	hist	602675	5599090	-0.696883088	-0.323118373	64.62953298	-2.329729473	1.360818811	-0.366871457	-0.685684009	grass	clay and heavy loam	0	0
C18	C	cont	750389	5663660	3.539576206	-0.992145568	84.65786851	0.859325014	0.82782097	-0.713268049	-0.36609818	ag	other	0	0
C18	C	hist	750389	5663660	-1.025164352	-0.992145568	84.65786851	0.859325014	0.82782097	-0.713268049	-0.36609818	grass	other	0	0
C180	C	cont	743455	5633660	2.121579552	0.154895985	81.62369778	0.856288363	-1.475665179	-0.454592844	-0.229235989	ag	clay and heavy loam	52	45
C180	C	hist	743455	5633660	0.304567425	0.154895985	81.62369778	0.856288363	-1.475665179	-0.454592844	-0.229235989	ag	clay and heavy loam	57	45
C181	C	cont	614683	5567250	0.028063893	1.540689761	61.00083927	-2.329729473	0.744082127	-0.633885957	0.863311274	grass	clay and heavy loam	0	0
C181	C	hist	614683	5567250	-0.718404243	1.540689761	61.00083927	-2.329729473	0.744082127	-0.633885957	0.863311274	grass	clay and heavy loam	0	0
C182	C	cont	769228	5630780	2.795674965	-0.292309741	81.02973295	0.526608707	-0.991597769	-0.5894861	-0.579975289	ag	clay and heavy loam	35	16
C182	C	hist	769228	5630780	0.047130046	-0.292309741	81.02973295	0.526608707	-0.991597769	-0.5894861	-0.579975289	ag	clay and heavy loam	25	16
C183	C	cont	774407	5605150	2.598067196	0.774081791	78.76773799	0.856302284	-1.798295572	-0.399726118	-0.529402698	ag	clay and heavy loam	43	30
C183	C	hist	774407	5605150	0.0361623	0.774081791	78.76773799	0.856302284	-1.798295572	-0.399726118	-0.529402698	ag	clay and heavy loam	31	30
C184	C	cont	697172	5585280	-0.706252756	0.607086473	64.50085636	-1.046607345	0.873787459	-0.340233171	-0.344008906	grass	clay and heavy loam	0	0
C184	C	hist	697172	5585280	-0.792178955	0.607086473	64.50085636	-1.046607345	0.873787459	-0.340233171	-0.344008906	grass	clay and heavy loam	0	0
C185	C	cont	657273	5611570	0.297222358	0.367907419	68.22118535	-1.726372145	0.925234109	-0.72340921	-0.072249099	grass	clay and heavy loam	0	0
C185	C	hist	657273	5611570	-0.030785266	0.367907419	68.22118535	-1.726372145	0.925234109	-0.72340921	-0.072249099	grass	clay and heavy loam	0	0
C186	C	cont	756807	5613570	2.335234573	0.440730922	78.07260236	0.60256341	-1.469590601	-0.192975795	-0.160417352	ag	clay and heavy loam	51	50
C186	C	hist	756807	5613570	-0.451702997	0.440730922	78.07260236	0.60256341	-1.469590601	-0.192975795	-0.160417352	ag	clay and heavy loam	58	50
C187	C	cont	683856	5581460	-0.907032862	0.768412312	64.45155739	-1.267723528	1.009121846	-0.693709266	-0.743541464	grass	clay and heavy loam	0	0
C187	C	hist	683856	5581460	-1.131127737	0.768412312	64.45155739	-1.267723528	1.009121846	-0.693709266	-0.743541464	grass	clay and heavy loam	0	0
C188	C	hist	657854	5645760	-0.369760638	0.150202798	78.22303693	-1.242306007	-0.766059044	-0.498628606	0.775261073	ag	clay and heavy loam	18	9
C188	C	cont	657854	5645760	0.839505402	0.150202798	78.22303693	-1.242306007	-0.766059044	-0.498628606	0.775261073	ag	clay and heavy loam	9	9
C189	C	cont	701894	5638890	1.06865375	0.524377461	77.99465644	0.148284399	-0.129407569	-0.309919034	0.397826383	ag	clay and heavy loam	0	0
C189	C	hist	701894	5638890	-0.396609459	0.524377461	77.99465644	0.148284399	-0.129407569	-0.309919034	0.397826383	ag	clay and heavy loam	0	0
C19	C	cont	578122	5615140	1.583788852	-0.277295115	69.00394716	-2.329729473	1.05505497	0.762025367	0.118827974	grass	loam	0	0
C19	C	hist	578122	5615140	-1.028443043	-0.277295115	69.00394716	-2.329729473	1.05505497	0.762025367	0.118827974	grass	loam	0	0
C190	C	cont	606815	5621870	0.188863241	-0.63253523	73	-1.975727491	1.579876521	0.3530637	-0.738793714	grass	loam	0	0
C190	C	hist	606815	5621870	-0.903467236	-0.63253523	73	-1.975727491	1.579876521	0.3530637	-0.738793714	grass	loam	0	0
C191	C	cont	698059	5651030	1.712632175	0.139762607	81.45450343	0.56411252	-0.558125089	-0.070706063	-0.108558118	grass	clay and heavy loam	5	0
C191	C	hist	698059	5651030	-0.171449382	0.139762607	81.45450343	0.56411252	-0.558125089	-0.070706063	-0.108558118	grass	clay and heavy loam	6	0
C192	C	cont	688366	5606930	-0.608325737	0.216873728	69.12077794	-0.565397167	1.174488443	-0.728679868	0.709917271	grass	clay and heavy loam	13	0
C192	C	hist	688366	5606930	-0.608325737	0.216873728	69.12077794	-0.565397167	1.174488443	-0.728679868	0.709917271	grass	clay and heavy loam	0	0
C194	C	cont	710341	5599530	-0.33390497	1.337581578	69.46469178	-0.527000599	0.566054303	-0.614797125	1.150536866	grass	clay and heavy loam	8	7
C194	C	hist	710341	5599530	-1.002770762	1.337581578	69.46469178	-0.527000599	0.566054303	-0.614797125	1.150536866	grass	clay and heavy loam	9	7
C195	C	cont	625528	5631380	-0.472779903	-0.577974248	74.03805743	-1.975727491	1.773827337	-0.750835012	-0.453658989	grass	clay and heavy loam	0	0
C195	C	hist	625528	5631380	-0.782617074	-0.577974248	74.03805743	-1.975727491	1.773827337	-0.750835012	-0.453658989	grass	clay and heavy loam	0	0
C196	C	hist	693301	5637020	-0.883671562	0.560990382	77.76300124	-0.205717583	0.593026254	-0.577156878	2.793458141	ag	clay and heavy loam	14	9
C196	C	cont	693301	5637020	0.933091298	0.560990382	77.76300124	-0.205717583	0.593026254	-0.577156878	2.793458141	grass	clay and heavy loam	12	9
C197	C	hist	722625	5653830	-0.093129703	-0.594719821	82.40984653	0.502286381	-0.84293699	-0.482659594	-0.216394871	ag	clay and heavy loam	50	14
C197	C	cont	722625	5653830	2.225978094	-0.594719821	82.40984653	0.502286381	-0.84293699	-0.482659594	-0.216394871	ag	clay and heavy loam	14	14
C198	C	cont	808941	5670530	0.67919905	-1.554857014	88.62220504	0.917492471	0.485700397	0.459488887	-0.775204681	ag	clay and heavy loam	8	5
C198	C	hist	808941	5670530	-0.695814009	-1.554857014	88.62220504	0.917492471	0.485700397	0.459488887	-0.775204681	ag	clay and heavy loam	7	5
C199	C	hist	677596	5647020	-0.336929409	0.572932001	80.71393513	-0.219377336	0.561953956	-0.320884934	2.973407425	ag	clay and heavy loam	32	29
C199	C	cont	677596	5647020	1.651367895	0.572932001	80.71393513	-0.219377336	0.561953956	-0.320884934	2.973407425	ag	clay and heavy loam	46	29
C2	C	cont	823231	5607800	1.431187619	-0.44054833	78.52210215	1.004222251	0.212230909	-0.724703901	-0.096437499	grass	clay and heavy loam	9	6
C2	C	hist	823231	5607800	0.245064631	-0.44054833	78.52210215	1.004222251	0.212230909	-0.724703901	-0.096437499	grass	clay and heavy loam	12	6
C20	C	hist	695125	5642690	-0.634024607	0.279165626	78.83627559	0.219992126	-0.081101435	-0.788481075	1.267115725	grass	clay and heavy loam	44	13
C20	C	cont	695125	5642690	1.245611136	0.279165626	78.83627559	0.219992126	-0.081101435	-0.788481075	1.267115725	ag	clay and heavy loam	14	13
C200	C	cont	720967	5627660	0.965396296	-0.115714917	75.002852	0.24089646	0.680880801	-0.797272873	-0.160208309	ag	clay and heavy loam	20	17
C200	C	hist	720967	5627660	0.217240899	-0.115714917	75.002852	0.24089646	0.680880801	-0.797272873	-0.160208309	ag	clay and heavy loam	35	17
C201	C	cont	835342	5677900	-0.703314175	-1.450344436	91.3211321	1.608063875	1.813815426	-0.426939046	-0.77825847	grass	clay and heavy loam	0	0
C201	C	hist	835342	5677900	-0.98033729	-1.450344436	91.3211321	1.608063875	1.813815426	-0.426939046	-0.77825847	grass	clay and heavy loam	0	0
C202	C	cont	674204	5642770	1.478853001	0.834473755	79.39236115	-0.208316345	-0.463515871	-0.413662944	0.503949171	ag	clay and heavy loam	21	17
C202	C	hist	674204	5642770	-0.387026529	0.834473755	79.39236115	-0.208316345	-0.463515871	-0.413662944	0.503949171	ag	clay and heavy loam	28	17
C203	C	cont	617668	5635030	-0.594826547	-0.874969865	74.37450105	-1.968125068	1.984438898	0.002192107	-0.514440398	grass	loam	0	0
C203	C	hist	617668	5635030	-1.063303305	-0.874969865	74.37450105	-1.968125068	1.984438898	0.002192107	-0.514440398	grass	loam	0	0
C204	C	cont	629410	5582980	0.140771335	1.358993993	64.77923165	-1.949771102	0.875545625	-0.122967123	0.194924218	grass	clay and heavy loam	0	0
C204	C	hist	629410	5582980	-0.72766091	1.358993993	64.77923165	-1.949771102	0.875545625	-0.122967123	0.194924218	grass	clay and heavy loam	0	0
C205	C	cont	848319	5626880	0.334069554	-0.693998571	82.68203831	0.518505389	0.664333083	-0.487349793	0.902692187	grass	clay and heavy loam	0	0
C205	C	hist	848319	5626880	-0.771865913	-0.693998571	82.68203831	0.518505389	0.664333083	-0.487349793	0.902692187	grass	clay and heavy loam	0	0
C206	C	cont	708891	5593970	-0.409593498	1.36979015	66.91211282	-0.879741948	0.593393305	-0.800122821	0.128248065	grass	clay and heavy loam	0	0
C206	C	hist	708891	5593970	-1.042188178	1.36979015	66.91211282	-0.879741948	0.593393305	-0.800122821	0.128248065	grass	clay and heavy loam	0	0
C207	C	cont	703911	5601280	-0.672500901	1.330558638	72.10131117	-0.280418555	1.326019074	-0.172585293	-0.233198222	ag	clay and heavy loam	28	26
C207	C	hist	703911	5601280	-0.744398356	1.330558638	72.10131117	-0.280418555	1.326019074	-0.172585293	-0.233198222	grass	clay and heavy loam	40	26
C208	C	cont	686763	5644060	1.361210074	0.531943946	81.62906349	-0.205717583	-1.466696676	-0.130950466	-0.534288373	ag	clay and heavy loam	46	42
C208	C	hist	686763	5644060	-0.719207991	0.531943946	81.62906349	-0.205717583	-1.466696676	-0.130950466	-0.534288373	ag	clay and heavy loam	47	42
C209	C	cont	845135	5677020	-1.07108265	-1.686925098	91.83757518	1.214038091	0.924052337	-0.873395556	-0.224640891	grass	clay and heavy loam	0	0
C21	C	hist	684888	5595460	-0.794105511	-0.108475276	69.89420415	-1.267723528	0.755873103	-0.146358795	-0.423222339	grass	clay and heavy loam	9	1
C21	C	cont	684888	5595460	-0.739868898	-0.108475276	69.89420415	-1.267723528	0.755873103	-0.146358795	-0.423222339	grass	clay and heavy loam	7	1
C210	C	cont	738673	5623470	1.593377321	0.56472001	78.58001788	0.516160898	-0.833580947	-0.643676982	0.727125987	ag	clay and heavy loam	32	26
C210	C	hist	738673	5623470	0.277131441	0.56472001	78.58001788	0.516160898	-0.833580947	-0.643676982	0.727125987	ag	clay and heavy loam	34	26
C211	C	hist	775925	5656250	-0.441676925	-0.830526094	85.08019229	1.415248671	0.455290008	-0.670415306	-0.03847138	grass	clay and heavy loam	11	3
C211	C	cont	775925	5656250	2.238934437	-0.830526094	85.08019229	1.415248671	0.455290008	-0.670415306	-0.03847138	ag	clay and heavy loam	9	3
C212	C	cont	742311	5615870	1.601049205	0.053029685	74.55439035	0.444142321	-0.030096464	-0.683180745	1.539458122	grass	clay and heavy loam	3	2
C212	C	hist	742311	5615870	-0.18549696	0.053029685	74.55439035	0.444142321	-0.030096464	-0.683180745	1.539458122	grass	clay and heavy loam	14	2
C213	C	cont	609656	5573250	0.449435843	1.146000981	61.27702555	-2.683731454	0.531775997	-0.647850701	0.453619456	grass	other	0	0
C213	C	hist	609656	5573250	-1.031793745	1.146000981	61.27702555	-2.683731454	0.531775997	-0.647850701	0.453619456	grass	other	0	0
C214	C	hist	778919	5627140	-0.424942803	0.140820794	78.17011946	0.136494815	-1.739394859	-0.775720289	-0.489597281	ag	clay and heavy loam	43	28
C214	C	cont	778919	5627140	2.364055373	0.140820794	78.17011946	0.136494815	-1.739394859	-0.775720289	-0.489597281	ag	clay and heavy loam	32	28
C215	C	cont	622312	5567430	-0.281874646	1.932471219	60.75748218	-2.329729473	0.526475623	-0.58571021	-0.246828091	grass	clay and heavy loam	0	0
C215	C	hist	622312	5567430	-0.67779367	1.932471219	60.75748218	-2.329729473	0.526475623	-0.58571021	-0.246828091	grass	clay and heavy loam	0	0
C216	C	cont	804145	5621060	1.370183684	-0.046016919	83.07189655	1.552081704	-0.766120099	-0.187525998	-0.490759601	ag	clay and heavy loam	0	0
C216	C	hist	804145	5621060	-0.497673364	-0.046016919	83.07189655	1.552081704	-0.766120099	-0.187525998	-0.490759601	ag	clay and heavy loam	0	0
C217	C	cont	677385	5603660	-0.186593735	0.347530489	72.90262748	-0.987452092	0.946379369	0.331101654	-0.066181363	ag	clay and heavy loam	0	0
C217	C	hist	677385	5603660	-0.209459824	0.347530489	72.90262748	-0.987452092	0.946379369	0.331101654	-0.066181363	ag	clay and heavy loam	11	0
C218	C	cont	827859	5647070	-0.557846408	-0.559956435	83.27055564	0.681489444	0.054447341	-0.754174685	-0.24306545	grass	clay and heavy loam	0	0
C219	C	cont	603394	5606210	0.546517016	-0.526233396	65.15795363	-2.329729473	1.572648745	-0.733921445	-0.75223229	ag	clay and heavy loam	0	0
C219	C	hist	603394	5606210	-0.440447208	-0.526233396	65.15795363	-2.329729473	1.572648745	-0.733921445	-0.75223229	grass	clay and heavy loam	0	0
C22	C	hist	712576	5653360	0.448123037	-0.824919971	81.98905683	0.500545346	0.203645628	-0.859644849	-0.319733798	grass	clay and heavy loam	33	23
C22	C	cont	712576	5653360	1.99091935	-0.824919971	81.98905683	0.500545346	0.203645628	-0.859644849	-0.319733798	grass	clay and heavy loam	25	23
C220	C	cont	660496	5618140	0.406971832	-0.125771436	73.37550871	-1.267723528	1.281821668	-0.44518918	-0.361823268	ag	clay and heavy loam	0	0
C220	C	hist	660496	5618140	-0.436265063	-0.125771436	73.37550871	-1.267723528	1.281821668	-0.44518918	-0.361823268	ag	clay and heavy loam	0	0
C221	C	cont	785380	5636140	1.853041485	-0.298381848	79.03965719	0.241096825	-1.681672759	-0.614708718	-0.396797525	ag	loam	32	28
C221	C	hist	785380	5636140	-0.809879679	-0.298381848	79.03965719	0.241096825	-1.681672759	-0.614708718	-0.396797525	ag	loam	42	28
C222	C	hist	783002	5650990	-0.087778772	-0.536028472	85.94860264	1.28352857	-1.71212784	0.105062421	-0.799775892	ag	loam	16	9
C222	C	cont	783002	5650990	1.843696743	-0.536028472	85.94860264	1.28352857	-1.71212784	0.105062421	-0.799775892	ag	loam	15	9
C223	C	hist	715378	5642010	0.370063704	-0.514299994	81.87577394	0.810834082	-1.079880605	-0.808317874	0.019597218	ag	clay and heavy loam	31	5
C223	C	cont	715378	5642010	1.461708973	-0.514299994	81.87577394	0.810834082	-1.079880605	-0.808317874	0.019597218	ag	clay and heavy loam	5	5
C224	C	cont	742456	5627010	1.873132402	0.330042134	80.19300405	0.531981731	-1.428522932	-0.865716982	0.547286485	ag	clay and heavy loam	41	25
C224	C	hist	742456	5627010	0.359328606	0.330042134	80.19300405	0.531981731	-1.428522932	-0.865716982	0.547286485	ag	clay and heavy loam	26	25
C225	C	cont	634325	5619960	-1.044747872	0.123993737	69.03419935	-1.975727491	0.958640728	0.015007566	1.240958847	grass	loam	0	0
C225	C	hist	634325	5619960	-1.044747872	0.123993737	69.03419935	-1.975727491	0.958640728	0.015007566	1.240958847	grass	loam	0	0
C226	C	cont	650720	5636060	0.185340268	0.557228987	74.05983657	-0.932771221	0.791999708	-0.851742933	2.644331897	grass	clay and heavy loam	0	0
C226	C	hist	650720	5636060	-0.22186778	0.557228987	74.05983657	-0.932771221	0.791999708	-0.851742933	2.644331897	grass	clay and heavy loam	0	0
C227	C	hist	804635	5615760	-0.247846936	0.068099237	83.30066364	1.086315824	-1.796036413	0.057982449	-0.560403806	ag	clay and heavy loam	10	6
C227	C	cont	804635	5615760	1.56184782	0.068099237	83.30066364	1.086315824	-1.796036413	0.057982449	-0.560403806	ag	clay and heavy loam	13	6
C228	C	hist	703657	5655380	0.205830012	0.239656778	81.85388089	0.851758239	-1.442696663	-0.242967366	-0.186650109	ag	clay and heavy loam	39	26
C228	C	cont	703657	5655380	1.985751215	0.239656778	81.85388089	0.851758239	-1.442696663	-0.242967366	-0.186650109	ag	clay and heavy loam	32	26
C229	C	cont	658582	5598180	-0.181270501	2.845597781	67.64963009	-1.748113972	0.797298159	0.14423815	-0.139233886	grass	clay and heavy loam	0	0
C229	C	hist	658582	5598180	-0.401594798	2.845597781	67.64963009	-1.748113972	0.797298159	0.14423815	-0.139233886	grass	clay and heavy loam	0	0
C23	C	cont	828929	5666360	-0.299434119	-1.109083271	90.10537243	1.126645998	0.846310186	-0.618528811	-0.352562805	grass	clay and heavy loam	0	0
C230	C	cont	630572	5627790	-0.756905464	-0.242214657	73.43364089	-1.726059296	1.496718236	-0.86271116	-0.493438935	grass	clay and heavy loam	0	0
C230	C	hist	630572	5627790	-1.124500006	-0.242214657	73.43364089	-1.726059296	1.496718236	-0.86271116	-0.493438935	grass	clay and heavy loam	0	0
C231	C	cont	727799	5651000	2.230077151	-0.881589697	81.91054346	0.448170879	-1.452425349	-0.656706477	1.420603189	ag	clay and heavy loam	67	58
C231	C	hist	727799	5651000	-0.277426616	-0.881589697	81.91054346	0.448170879	-1.452425349	-0.656706477	1.420603189	ag	clay and heavy loam	61	58
C232	C	hist	779543	5615000	0.004582946	0.528508283	80.08279344	0.8573013	-1.688860898	-0.461675837	-0.462838676	ag	clay and heavy loam	25	22
C232	C	cont	779543	5615000	2.65341554	0.528508283	80.08279344	0.8573013	-1.688860898	-0.461675837	-0.462838676	ag	clay and heavy loam	31	22
C233	C	hist	713453	5608940	-0.461141906	1.449073425	74.99293711	-0.26694366	0.099065882	0.077946042	0.12617369	ag	clay and heavy loam	25	17
C233	C	cont	713453	5608940	-0.018576725	1.449073425	74.99293711	-0.26694366	0.099065882	0.077946042	0.12617369	ag	clay and heavy loam	22	17
C234	C	cont	663520	5611320	0.496674702	0.967951133	69.08416939	-1.621345459	0.99417658	-0.756048671	-0.228484821	grass	clay and heavy loam	0	0
C234	C	hist	663520	5611320	-0.133904239	0.967951133	69.08416939	-1.621345459	0.99417658	-0.756048671	-0.228484821	grass	clay and heavy loam	0	0
C235	C	cont	693589	5630180	0.553950711	0.68332217	77.40616457	-0.205717583	-0.222484724	0.048650907	-0.233358056	ag	clay and heavy loam	8	8
C235	C	hist	693589	5630180	-0.755908396	0.68332217	77.40616457	-0.205717583	-0.222484724	0.048650907	-0.233358056	grass	clay and heavy loam	15	8
C236	C	cont	615923	5603950	0.048708737	0.065741496	65.84406032	-2.094967779	1.871878909	0.088673477	-0.69125574	grass	clay and heavy loam	0	0
C236	C	hist	615923	5603950	-0.744134687	0.065741496	65.84406032	-2.094967779	1.871878909	0.088673477	-0.69125574	grass	clay and heavy loam	0	0
C237	C	cont	822191	5644130	-0.2043637	-0.261570127	85.77003485	1.305975036	0.382204716	-0.712311863	0.419170759	grass	clay and heavy loam	0	0
C238	C	cont	754265	5655450	3.356409303	-0.459389941	85.36733448	0.84658078	-1.975030978	0.34247818	-0.253619542	ag	clay and heavy loam	13	9
C238	C	hist	754265	5655450	-0.535091104	-0.459389941	85.36733448	0.84658078	-1.975030978	0.34247818	-0.253619542	ag	clay and heavy loam	11	9
C239	C	cont	675929	5584260	-0.90940256	0.27327059	66.42325266	-1.267936234	1.342831082	-0.550724486	-0.287948637	grass	other	0	0
C239	C	hist	675929	5584260	-1.113515088	0.27327059	66.42325266	-1.267936234	1.342831082	-0.550724486	-0.287948637	grass	other	0	0
C24	C	cont	719595	5599390	0.178177997	-0.221266261	70.64970978	-0.238755687	1.234903171	-0.751318922	-0.420945695	grass	clay and heavy loam	0	0
C24	C	hist	719595	5599390	-0.648600077	-0.221266261	70.64970978	-0.238755687	1.234903171	-0.751318922	-0.420945695	grass	clay and heavy loam	0	0
C240	C	cont	751345	5626440	2.291341431	-0.783770228	78.05990301	0.726475053	0.086697812	-0.689694911	0.292206868	ag	clay and heavy loam	10	10
C240	C	hist	751345	5626440	0.223705222	-0.783770228	78.05990301	0.726475053	0.086697812	-0.689694911	0.292206868	ag	clay and heavy loam	36	10
C241	C	cont	670307	5617850	0.534807008	0.812666602	74.25218386	-1.295750069	0.700592975	-0.120337028	-0.4974147	ag	clay and heavy loam	0	0
C241	C	hist	670307	5617850	-0.491186883	0.812666602	74.25218386	-1.295750069	0.700592975	-0.120337028	-0.4974147	ag	clay and heavy loam	0	0
C242	C	hist	664536	5649110	-0.407355635	-0.030956585	80.94035055	-1.034958574	-0.769183702	-0.294979492	-0.337676468	ag	clay and heavy loam	37	24
C242	C	cont	664536	5649110	1.236814781	-0.030956585	80.94035055	-1.034958574	-0.769183702	-0.294979492	-0.337676468	ag	clay and heavy loam	24	24
C243	C	cont	800869	5642400	0.931556921	-0.263486986	84.1661303	1.210262365	0.711182619	0.131248205	0.024729576	grass	loam	0	0
C243	C	hist	800869	5642400	-0.459585372	-0.263486986	84.1661303	1.210262365	0.711182619	0.131248205	0.024729576	grass	loam	0	0
C244	C	hist	726180	5644430	0.030706123	-1.019704429	82.02411635	0.502286381	-1.487622799	-0.863079908	0.483115814	ag	clay and heavy loam	53	53
C244	C	cont	726180	5644430	1.876356254	-1.019704429	82.02411635	0.502286381	-1.487622799	-0.863079908	0.483115814	ag	clay and heavy loam	90	53
C245	C	cont	593832	5582630	1.462805748	0.237412348	61.89726473	-2.627255761	0.357556202	-0.708497586	-0.586161483	other	clay and heavy loam	0	0
C245	C	hist	593832	5582630	-1.088809408	0.237412348	61.89726473	-2.627255761	0.357556202	-0.708497586	-0.586161483	other	clay and heavy loam	0	0
C246	C	cont	829869	5625350	0.394342306	-0.343790425	85.40194174	1.147940287	0.528389583	-0.446079062	-0.481588516	grass	clay and heavy loam	0	0
C246	C	hist	829869	5625350	-0.609871192	-0.343790425	85.40194174	1.147940287	0.528389583	-0.446079062	-0.481588516	grass	clay and heavy loam	0	0
C247	C	cont	650722	5618030	-0.132519422	-0.127487614	72.25379353	-1.424447087	1.124938119	-0.107057436	-0.394666202	ag	loam	0	0
C247	C	hist	650722	5618030	-0.132519422	-0.127487614	72.25379353	-1.424447087	1.124938119	-0.107057436	-0.394666202	grass	loam	0	0
C248	C	cont	667572	5603980	0.102877217	1.79679242	73.0003756	-1.267723528	0.923742013	-0.02077847	-0.311473409	ag	clay and heavy loam	0	0
C248	C	hist	667572	5603980	-0.174844952	1.79679242	73.0003756	-1.267723528	0.923742013	-0.02077847	-0.311473409	ag	clay and heavy loam	0	0
C249	C	cont	823811	5661740	-0.277614951	-0.855324061	86.42175529	0.749600351	0.702851962	-0.441087582	1.052748911	grass	clay and heavy loam	0	0
C25	C	cont	598393	5635200	0.030412542	-0.403863316	72.09041735	-2.22923969	0.463537132	-0.520086967	1.159790553	grass	loam	0	0
C25	C	hist	598393	5635200	-0.312163352	-0.403863316	72.09041735	-2.22923969	0.463537132	-0.520086967	1.159790553	grass	loam	0	0
C250	C	cont	814909	5656660	0.091095199	-0.687138663	88.5267473	1.41341465	0.402188821	0.450706395	0.070256791	grass	clay and heavy loam	0	0
C250	C	hist	814909	5656660	-0.304790589	-0.687138663	88.5267473	1.41341465	0.402188821	0.450706395	0.070256791	grass	clay and heavy loam	0	0
C251	C	cont	678829	5612070	-0.033560439	0.825324558	72.02558089	-1.229117173	0.995450059	-0.144069531	-0.33715426	ag	clay and heavy loam	39	39
C251	C	hist	678829	5612070	-0.033560439	0.825324558	72.02558089	-1.229117173	0.995450059	-0.144069531	-0.33715426	ag	clay and heavy loam	46	39
C252	C	cont	792152	5675490	1.626956351	-1.786330294	89.30204942	1.208334744	-1.054350184	0.14034012	-0.822855638	ag	clay and heavy loam	0	0
C252	C	hist	792152	5675490	-0.687153921	-1.786330294	89.30204942	1.208334744	-1.054350184	0.14034012	-0.822855638	ag	clay and heavy loam	14	0
C253	C	cont	792182	5652340	1.333746394	-0.921583513	86.18071893	1.330920531	-1.213639076	-0.610940971	-0.404557691	ag	loam	14	8
C253	C	hist	792182	5652340	-0.299157156	-0.921583513	86.18071893	1.330920531	-1.213639076	-0.610940971	-0.404557691	ag	loam	12	8
C254	C	cont	662463	5594630	-0.421918364	2.13888791	71.86435657	-1.26758464	0.772627254	-0.456414484	0.633339244	grass	clay and heavy loam	0	0
C254	C	hist	662463	5594630	-0.66961439	2.13888791	71.86435657	-1.26758464	0.772627254	-0.456414484	0.633339244	grass	clay and heavy loam	0	0
C255	C	cont	848511	5643570	-0.586096664	-0.53850273	87.4041872	1.121090132	0.926487148	-0.814576126	-0.488108709	grass	clay and heavy loam	10	9
C255	C	hist	848511	5643570	-0.586096664	-0.53850273	87.4041872	1.121090132	0.926487148	-0.814576126	-0.488108709	grass	clay and heavy loam	12	9
C256	C	cont	618920	5614620	-0.429069557	-0.269417941	68.8646768	-1.975727491	1.607153851	-0.906865573	-0.083402021	grass	clay and heavy loam	0	0
C256	C	hist	618920	5614620	-0.581582162	-0.269417941	68.8646768	-1.975727491	1.607153851	-0.906865573	-0.083402021	grass	clay and heavy loam	0	0
C257	C	hist	797169	5618060	-0.512645999	0.144436857	81.5248341	0.677058923	-1.96635657	-0.74075434	-0.51978007	ag	clay and heavy loam	0	0
C257	C	cont	797169	5618060	1.768318414	0.144436857	81.5248341	0.677058923	-1.96635657	-0.74075434	-0.51978007	ag	clay and heavy loam	18	0
C258	C	cont	669410	5638200	1.127469674	0.786931859	77.49830784	-0.205730792	0.801212917	-0.319041193	0.525356654	ag	clay and heavy loam	22	12
C258	C	hist	669410	5638200	-0.723091016	0.786931859	77.49830784	-0.205730792	0.801212917	-0.319041193	0.525356654	grass	clay and heavy loam	24	12
C259	C	cont	654444	5639680	0.472373943	0.075705763	77.26323514	-0.913721546	1.367491924	-0.529746545	-0.111402901	grass	clay and heavy loam	16	0
C259	C	hist	654444	5639680	-0.304879217	0.075705763	77.26323514	-0.913721546	1.367491924	-0.529746545	-0.111402901	grass	clay and heavy loam	0	0
C26	C	cont	635193	5642170	-0.197024173	-0.168345565	75.76950975	-1.365772606	2.507093203	-0.318314165	-0.477298003	other	clay and heavy loam	0	0
C26	C	hist	635193	5642170	-0.837648572	-0.168345565	75.76950975	-1.365772606	2.507093203	-0.318314165	-0.477298003	other	clay and heavy loam	0	0
C260	C	cont	687799	5600020	-0.795326366	-0.376798045	70.18187367	-0.726360666	0.813492662	-0.304109794	-0.309181315	ag	clay and heavy loam	13	11
C260	C	hist	687799	5600020	-0.795326366	-0.376798045	70.18187367	-0.726360666	0.813492662	-0.304109794	-0.309181315	ag	clay and heavy loam	14	11
C261	C	cont	802826	5677510	1.095602278	-1.880219027	89.18473251	0.876886398	0.171059357	0.133197802	-0.290600779	ag	clay and heavy loam	0	0
C261	C	hist	802826	5677510	-0.530637534	-1.880219027	89.18473251	0.876886398	0.171059357	0.133197802	-0.290600779	ag	clay and heavy loam	0	0
C262	C	hist	687974	5615530	-0.514462878	0.467134591	74.24556281	-0.205717583	0.686406325	0.134813548	-0.227813127	ag	clay and heavy loam	6	6
C262	C	cont	687974	5615530	-0.183275715	0.467134591	74.24556281	-0.205717583	0.686406325	0.134813548	-0.227813127	ag	clay and heavy loam	8	6
C263	C	hist	767256	5653690	-0.549376871	-0.643949828	83.0504863	1.544337544	0.612859648	-0.848975576	-0.018217328	ag	clay and heavy loam	10	0
C263	C	cont	767256	5653690	2.714574574	-0.643949828	83.0504863	1.544337544	0.612859648	-0.848975576	-0.018217328	ag	clay and heavy loam	0	0
C264	C	cont	711941	5646150	1.601331707	-0.760618976	80.83690232	0.773513969	-0.826847555	-0.867870147	-0.481043851	grass	clay and heavy loam	36	22
C264	C	hist	711941	5646150	0.260325309	-0.760618976	80.83690232	0.773513969	-0.826847555	-0.867870147	-0.481043851	grass	clay and heavy loam	35	22
C265	C	cont	627119	5573310	-0.120377352	1.382986535	61.52963775	-1.990085879	0.451960416	-0.115476995	-0.455367864	grass	clay and heavy loam	0	0
C265	C	hist	627119	5573310	-0.927525929	1.382986535	61.52963775	-1.990085879	0.451960416	-0.115476995	-0.455367864	grass	clay and heavy loam	0	0
C266	C	cont	680493	5587490	-0.776817463	0.292775329	66.28984032	-1.267723528	0.639641483	-0.445326443	-0.379429708	ag	clay and heavy loam	0	0
C266	C	hist	680493	5587490	-1.052314509	0.292775329	66.28984032	-1.267723528	0.639641483	-0.445326443	-0.379429708	ag	clay and heavy loam	0	0
C267	C	cont	598043	5561770	0.709172017	0.809390263	61	-2.683724691	0.736442423	0.276580412	-0.464161912	grass	other	0	0
C267	C	hist	598043	5561770	-1.038145068	0.809390263	61	-2.683724691	0.736442423	0.276580412	-0.464161912	grass	other	0	0
C268	C	hist	700406	5625220	-0.537135093	-0.037625006	76.54217887	-0.205717583	-0.246891596	-0.307058617	0.531426102	ag	clay and heavy loam	12	0
C268	C	cont	700406	5625220	0.309619235	-0.037625006	76.54217887	-0.205717583	-0.246891596	-0.307058617	0.531426102	ag	clay and heavy loam	0	0
C269	C	cont	723305	5633130	1.279871495	-0.24406143	78.54365934	0.710750606	-0.155262616	-0.871129556	-0.486436343	grass	clay and heavy loam	21	13
C269	C	hist	723305	5633130	0.503382753	-0.24406143	78.54365934	0.710750606	-0.155262616	-0.871129556	-0.486436343	grass	clay and heavy loam	21	13
C27	C	cont	661613	5589590	-0.685996215	1.293559463	69.95882216	-1.267723528	1.008011618	-0.525938084	0.22608929	ag	clay and heavy loam	0	0
C27	C	hist	661613	5589590	-0.887033896	1.293559463	69.95882216	-1.267723528	1.008011618	-0.525938084	0.22608929	ag	clay and heavy loam	0	0
C270	C	cont	590238	5565480	0.994560531	0.740504129	60.87683455	-2.668129881	1.038440295	-0.410885117	-0.585744515	grass	other	0	0
C270	C	hist	590238	5565480	-0.844675131	0.740504129	60.87683455	-2.668129881	1.038440295	-0.410885117	-0.585744515	grass	other	0	0
C271	C	hist	757877	5642570	0.134711378	-0.911203553	80.93074303	0.51104031	-1.170205029	-0.680094659	0.329271632	ag	clay and heavy loam	39	30
C271	C	cont	757877	5642570	3.05864607	-0.911203553	80.93074303	0.51104031	-1.170205029	-0.680094659	0.329271632	ag	clay and heavy loam	33	30
C272	C	cont	820486	5628000	0.484194736	-0.167816467	84.16534893	1.506121243	-0.424353793	-0.63441058	-0.528093822	ag	clay and heavy loam	12	0
C272	C	hist	820486	5628000	-0.277836521	-0.167816467	84.16534893	1.506121243	-0.424353793	-0.63441058	-0.528093822	ag	clay and heavy loam	0	0
C273	C	hist	837442	5621610	-0.844957079	-0.413897763	83.33210738	0.708419144	0.425665591	-0.727927249	1.912278116	grass	clay and heavy loam	0	0
C273	C	cont	837442	5621610	0.542301635	-0.413897763	83.33210738	0.708419144	0.425665591	-0.727927249	1.912278116	grass	clay and heavy loam	12	0
C274	C	cont	642200	5622660	-0.589935375	-0.111656001	74.85487061	-1.488342163	1.162893436	-0.264052326	-0.159329972	ag	loam	0	0
C274	C	hist	642200	5622660	-0.589935375	-0.111656001	74.85487061	-1.488342163	1.162893436	-0.264052326	-0.159329972	ag	loam	0	0
C275	C	cont	703233	5591080	-0.697218213	0.806775809	66	-0.818289864	1.158166537	-0.664416457	-0.476223462	grass	clay and heavy loam	0	0
C275	C	hist	703233	5591080	-0.897477074	0.806775809	66	-0.818289864	1.158166537	-0.664416457	-0.476223462	grass	clay and heavy loam	0	0
C276	C	hist	722210	5606010	-0.337400247	0.381734545	73.39531643	0.168620445	1.183497032	-0.679760808	-0.053797143	ag	clay and heavy loam	25	19
C276	C	cont	722210	5606010	0.374295703	0.381734545	73.39531643	0.168620445	1.183497032	-0.679760808	-0.053797143	ag	clay and heavy loam	25	19
C277	C	cont	603687	5590390	1.060117741	-0.110534971	63.13929213	-2.329729473	1.213851255	-0.143218036	-0.66353662	grass	clay and heavy loam	0	0
C277	C	hist	603687	5590390	-0.772720622	-0.110534971	63.13929213	-2.329729473	1.213851255	-0.143218036	-0.66353662	grass	clay and heavy loam	0	0
C278	C	cont	784122	5673240	1.985435477	-1.576578845	88.54178451	0.857035792	-1.689343553	0.055061544	-0.532515689	ag	clay and heavy loam	0	0
C278	C	hist	784122	5673240	-0.52056161	-1.576578845	88.54178451	0.857035792	-1.689343553	0.055061544	-0.532515689	ag	clay and heavy loam	7	0
C279	C	cont	836188	5651680	-1.084391844	-0.335704696	89.05676482	1.184846384	0.378486972	-0.528264572	1.389994744	grass	clay and heavy loam	0	0
C28	C	cont	830776	5655490	-0.779626978	-0.689065633	86.37267058	1.007359562	0.879580447	-0.836331114	-0.694655126	grass	clay and heavy loam	0	0
C280	C	hist	683018	5625230	-0.552905383	0.783562302	72.96561922	-0.628744163	1.014777214	-0.809227531	-0.369093724	grass	clay and heavy loam	57	34
C280	C	cont	683018	5625230	0.419174834	0.783562302	72.96561922	-0.628744163	1.014777214	-0.809227531	-0.369093724	ag	clay and heavy loam	35	34
C281	C	hist	594343	5606970	-0.593574672	-0.313215174	66.04014198	-2.329729473	-0.021263606	-0.130438639	-0.273272738	other	loam	0	0
C281	C	cont	594343	5606970	0.99463808	-0.313215174	66.04014198	-2.329729473	-0.021263606	-0.130438639	-0.273272738	other	loam	0	0
C282	C	cont	855556	5636610	-0.096685912	-0.506668179	85.76137462	0.919900999	0.379684038	-0.814691287	-0.094332266	ag	clay and heavy loam	0	0
C283	C	cont	696374	5611250	-0.49120904	-0.030575167	69.46259981	-0.56009547	1.109883699	-0.619483834	-0.032358002	grass	clay and heavy loam	5	3
C283	C	hist	696374	5611250	-0.985872124	-0.030575167	69.46259981	-0.56009547	1.109883699	-0.619483834	-0.032358002	grass	clay and heavy loam	5	3
C284	C	cont	711745	5587140	-0.179254208	0.998403572	69.27228301	-0.284262667	0.922143501	-0.545075773	-0.384853281	ag	clay and heavy loam	0	0
C284	C	hist	711745	5587140	-0.981923735	0.998403572	69.27228301	-0.284262667	0.922143501	-0.545075773	-0.384853281	ag	clay and heavy loam	0	0
C285	C	cont	768736	5664520	2.685504507	-0.80952496	87.06843685	1.230016009	0.771466004	-0.697942311	0.392132302	grass	clay and heavy loam	0	0
C285	C	hist	768736	5664520	-1.023432778	-0.80952496	87.06843685	1.230016009	0.771466004	-0.697942311	0.392132302	grass	clay and heavy loam	0	0
C286	C	cont	767471	5644740	2.727619545	-0.714493862	84.2955573	0.812337189	-1.853342121	-0.624889429	-0.349526107	ag	clay and heavy loam	35	15
C286	C	hist	767471	5644740	-0.055473774	-0.714493862	84.2955573	0.812337189	-1.853342121	-0.624889429	-0.349526107	ag	clay and heavy loam	17	15
C287	C	cont	832363	5631300	0.040660184	-0.555207023	86.34558121	1.204216088	0.345433245	-0.801158108	0.043502878	ag	clay and heavy loam	0	0
C287	C	hist	832363	5631300	-0.947927599	-0.555207023	86.34558121	1.204216088	0.345433245	-0.801158108	0.043502878	ag	clay and heavy loam	0	0
C288	C	hist	749076	5636580	0.2080291	-0.5047108	82.81668669	0.592017012	-1.267497063	0.063949891	-0.562990746	ag	clay and heavy loam	40	33
C288	C	cont	749076	5636580	2.46910201	-0.5047108	82.81668669	0.592017012	-1.267497063	0.063949891	-0.562990746	ag	clay and heavy loam	35	33
C289	C	cont	629873	5589240	0.417496437	1.117037487	63.25362506	-1.975727503	0.744677843	-0.737480972	0.628892414	grass	clay and heavy loam	0	0
C289	C	hist	629873	5589240	-0.72121819	1.117037487	63.25362506	-1.975727503	0.744677843	-0.737480972	0.628892414	grass	clay and heavy loam	0	0
C29	C	hist	822501	5651360	-0.675487673	-0.633162285	85.93139425	0.758458337	0.514809005	-0.494271095	0.851459697	ag	clay and heavy loam	11	11
C29	C	cont	822501	5651360	-0.342308036	-0.633162285	85.93139425	0.758458337	0.514809005	-0.494271095	0.851459697	ag	clay and heavy loam	37	11
C290	C	hist	754219	5619430	-0.161788903	-0.329316727	78.43696996	0.633090784	-1.673129321	-0.373783452	-0.505000655	ag	clay and heavy loam	56	46
C290	C	cont	754219	5619430	2.288737976	-0.329316727	78.43696996	0.633090784	-1.673129321	-0.373783452	-0.505000655	ag	clay and heavy loam	51	46
C291	C	cont	575648	5608380	1.928253636	0.102861344	71.07891981	-2.329729473	0.792523754	1.006888214	-0.493619653	grass	loam	0	0
C291	C	hist	575648	5608380	-0.885398151	0.102861344	71.07891981	-2.329729473	0.792523754	1.006888214	-0.493619653	grass	loam	0	0
C292	C	cont	640368	5582280	-0.150533115	2.426901071	63.05797129	-1.975727491	0.718236129	-0.507812417	-0.449581416	grass	clay and heavy loam	0	0
C292	C	hist	640368	5582280	-1.023704202	2.426901071	63.05797129	-1.975727491	0.718236129	-0.507812417	-0.449581416	grass	clay and heavy loam	0	0
C293	C	cont	807817	5644180	0.534397102	-0.059996756	84.91883851	1.564292326	-1.730341078	0.360613153	-0.55713574	ag	loam	0	0
C293	C	hist	807817	5644180	-0.157169155	-0.059996756	84.91883851	1.564292326	-1.730341078	0.360613153	-0.55713574	ag	loam	0	0
C294	C	cont	791247	5603250	2.574054479	0.022286019	81.31579391	1.563834721	-0.616810455	-0.72921496	0.667050804	ag	clay and heavy loam	9	7
C294	C	hist	791247	5603250	0.320697767	0.022286019	81.31579391	1.563834721	-0.616810455	-0.72921496	0.667050804	ag	clay and heavy loam	22	7
C295	C	hist	720768	5641770	0.347784777	-0.757630023	81.77715375	0.507744222	-1.766972774	-0.644640147	0.123325229	ag	clay and heavy loam	56	0
C295	C	cont	720768	5641770	1.590480285	-0.757630023	81.77715375	0.507744222	-1.766972774	-0.644640147	0.123325229	ag	clay and heavy loam	0	0
C296	C	cont	788853	5609530	2.426311182	0.403686458	80.97596937	0.993549644	-1.935631736	-0.685344379	-0.656092634	ag	clay and heavy loam	0	0
C296	C	hist	788853	5609530	0.011440557	0.403686458	80.97596937	0.993549644	-1.935631736	-0.685344379	-0.656092634	ag	clay and heavy loam	47	0
C297	C	cont	660580	5577570	-0.908941139	0.528344008	63.33302297	-1.559704932	0.810764673	-0.379099477	-0.21525113	grass	other	0	0
C297	C	hist	660580	5577570	-0.958917503	0.528344008	63.33302297	-1.559704932	0.810764673	-0.379099477	-0.21525113	grass	other	0	0
C298	C	hist	731422	5640920	0.02401469	-0.506589516	81.40827128	0.502286381	-1.279638272	-0.723188194	-0.484518164	ag	clay and heavy loam	51	18
C298	C	cont	731422	5640920	1.899687642	-0.506589516	81.40827128	0.502286381	-1.279638272	-0.723188194	-0.484518164	ag	clay and heavy loam	18	18
C299	C	cont	741930	5645240	2.472414491	-0.153782023	81.97614722	0.502674966	-0.402257201	0.061659464	-0.081520339	ag	clay and heavy loam	41	31
C299	C	hist	741930	5645240	-0.341288811	-0.153782023	81.97614722	0.502674966	-0.402257201	0.061659464	-0.081520339	ag	clay and heavy loam	35	31
C3	C	hist	707139	5607490	-0.749115595	1.200795743	73.74991665	-0.544373089	1.024531	0.049610583	-0.125486867	ag	clay and heavy loam	46	6
C3	C	cont	707139	5607490	-0.358111562	1.200795743	73.74991665	-0.544373089	1.024531	0.049610583	-0.125486867	ag	clay and heavy loam	7	6
C30	C	cont	805718	5650980	0.586565908	-0.401574056	84.94992592	1.411609541	-1.789000253	0.63738378	-0.575429788	ag	loam	0	0
C30	C	hist	805718	5650980	-0.355164672	-0.401574056	84.94992592	1.411609541	-1.789000253	0.63738378	-0.575429788	ag	loam	0	0
C31	C	cont	593455	5589480	1.512404334	0.129250693	62.99527559	-2.52313053	1.523965083	-0.505083447	-0.63430258	grass	clay and heavy loam	0	0
C31	C	hist	593455	5589480	-0.885203723	0.129250693	62.99527559	-2.52313053	1.523965083	-0.505083447	-0.63430258	grass	clay and heavy loam	0	0
C32	C	cont	664412	5635990	0.825025761	0.310278214	73.32171072	-1.211696438	1.250797729	-0.45663899	-0.349531229	grass	clay and heavy loam	0	0
C32	C	hist	664412	5635990	-0.821932567	0.310278214	73.32171072	-1.211696438	1.250797729	-0.45663899	-0.349531229	grass	clay and heavy loam	0	0
C33	C	hist	837407	5663460	-0.602254702	-1.07540582	89.17705265	1.296612567	0.682490841	-0.622059256	1.834595433	grass	clay and heavy loam	11	0
C33	C	cont	837407	5663460	-0.602254702	-1.07540582	89.17705265	1.296612567	0.682490841	-0.622059256	1.834595433	grass	clay and heavy loam	39	0
C34	C	cont	650088	5590260	-0.246179617	2.284254059	65.85564082	-1.975727491	0.936621602	0.024279783	0.164256522	grass	clay and heavy loam	0	0
C34	C	hist	650088	5590260	-0.338895848	2.284254059	65.85564082	-1.975727491	0.936621602	0.024279783	0.164256522	grass	clay and heavy loam	0	0
C35	C	cont	724991	5591010	0.489883562	1.430831757	71.78260143	-0.129128395	1.057726036	-0.554015303	0.170993161	ag	clay and heavy loam	0	0
C35	C	hist	724991	5591010	-0.499922305	1.430831757	71.78260143	-0.129128395	1.057726036	-0.554015303	0.170993161	ag	clay and heavy loam	0	0
C36	C	hist	758137	5661640	-0.722433505	-0.607887898	85.7158771	0.875190289	-0.916420444	0.054704428	-0.493926109	ag	clay and heavy loam	7	4
C36	C	cont	758137	5661640	3.245479966	-0.607887898	85.7158771	0.875190289	-0.916420444	0.054704428	-0.493926109	ag	clay and heavy loam	16	4
C37	C	cont	585333	5616940	1.212442012	0.121833374	70.76969738	-2.329729473	1.030602925	1.277633238	2.240538006	grass	loam	0	0
C37	C	hist	585333	5616940	-0.764177412	0.121833374	70.76969738	-2.329729473	1.030602925	1.277633238	2.240538006	grass	loam	0	0
C38	C	cont	770143	5609620	2.796306441	0.48046568	75.02108382	-0.102104641	0.114216797	-0.803869629	0.06550746	ag	clay and heavy loam	35	34
C38	C	hist	770143	5609620	-0.108977543	0.48046568	75.02108382	-0.102104641	0.114216797	-0.803869629	0.06550746	grass	clay and heavy loam	47	34
C39	C	cont	674344	5609370	0.08920077	1.072786234	72.79874934	-1.267723528	1.121287456	-0.054612583	-0.006871661	ag	clay and heavy loam	0	0
C39	C	hist	674344	5609370	0.024624009	1.072786234	72.79874934	-1.267723528	1.121287456	-0.054612583	-0.006871661	ag	clay and heavy loam	0	0
C4	C	cont	822894	5668040	-0.016660139	-1.35692031	87.8961383	1.192081783	1.078175497	-0.770194881	-0.769096903	ag	clay and heavy loam	0	0
C4	C	hist	822894	5668040	-0.266414555	-1.35692031	87.8961383	1.192081783	1.078175497	-0.770194881	-0.769096903	grass	clay and heavy loam	0	0
C40	C	cont	616814	5580770	0.497472356	1.378009817	61.95891854	-2.683731454	0.831533598	-0.717180039	2.638439038	grass	clay and heavy loam	0	0
C40	C	hist	616814	5580770	-1.095124725	1.378009817	61.95891854	-2.683731454	0.831533598	-0.717180039	2.638439038	grass	clay and heavy loam	0	0
C41	C	cont	715600	5592730	-0.036169433	0.589175788	69.51112728	-0.587293575	0.793470809	-0.541093989	-0.351491396	ag	clay and heavy loam	0	0
C41	C	hist	715600	5592730	-0.838386956	0.589175788	69.51112728	-0.587293575	0.793470809	-0.541093989	-0.351491396	grass	clay and heavy loam	0	0
C42	C	cont	624645	5611180	-0.573029536	-0.20986694	69.08005683	-1.953179095	2.481274331	-0.137283166	-0.487149911	grass	loam	0	0
C42	C	hist	624645	5611180	-0.858338284	-0.20986694	69.08005683	-1.953179095	2.481274331	-0.137283166	-0.487149911	grass	loam	0	0
C43	C	hist	694809	5621430	-0.665030647	0.303151307	76.05857923	-0.392040263	-0.016624335	0.042404287	-0.213831394	ag	clay and heavy loam	39	18
C43	C	cont	694809	5621430	0.067713958	0.303151307	76.05857923	-0.392040263	-0.016624335	0.042404287	-0.213831394	ag	clay and heavy loam	22	18
C44	C	cont	850007	5638290	-0.283680447	-0.279789584	86.87500176	0.90097591	1.034027472	-0.691416512	0.379650341	grass	clay and heavy loam	7	3
C44	C	hist	850007	5638290	-0.383979933	-0.279789584	86.87500176	0.90097591	1.034027472	-0.691416512	0.379650341	grass	clay and heavy loam	5	3
C45	C	cont	633246	5636600	-0.27053023	-0.25066916	75.22846365	-1.956354334	1.507245724	-0.53345264	-0.582179658	grass	clay and heavy loam	0	0
C45	C	hist	633246	5636600	-0.754798881	-0.25066916	75.22846365	-1.956354334	1.507245724	-0.53345264	-0.582179658	grass	clay and heavy loam	0	0
C46	C	cont	595663	5573410	1.112546892	0.556340319	61	-2.683366931	1.734459206	-0.648448608	-0.633300054	grass	clay and heavy loam	0	0
C46	C	hist	595663	5573410	-1.04858049	0.556340319	61	-2.683366931	1.734459206	-0.648448608	-0.633300054	grass	clay and heavy loam	0	0
C47	C	hist	748579	5621330	-0.039160636	-0.720547711	78.01139559	0.694439318	-1.675962638	-0.601231374	-0.170256611	ag	clay and heavy loam	56	38
C47	C	cont	748579	5621330	2.03467401	-0.720547711	78.01139559	0.694439318	-1.675962638	-0.601231374	-0.170256611	ag	clay and heavy loam	39	38
C48	C	cont	736054	5600310	1.091032384	1.068506488	72.10970044	0.148267729	0.929178694	-0.817571479	3.045509541	ag	clay and heavy loam	0	0
C48	C	hist	736054	5600310	-0.279376437	1.068506488	72.10970044	0.148267729	0.929178694	-0.817571479	3.045509541	grass	clay and heavy loam	0	0
C49	C	hist	779024	5601180	0.269620197	0.749951604	79.62445828	1.210290344	-1.96587015	0.095523821	-0.480922628	ag	clay and heavy loam	34	34
C49	C	cont	779024	5601180	2.453985353	0.749951604	79.62445828	1.210290344	-1.96587015	0.095523821	-0.480922628	ag	clay and heavy loam	40	34
C5	C	cont	602393	5565510	0.598447633	1.094202745	61	-2.683731454	0.434202105	-0.389324391	0.310824708	grass	other	0	0
C5	C	hist	602393	5565510	-0.816833673	1.094202745	61	-2.683731454	0.434202105	-0.389324391	0.310824708	grass	other	0	0
C50	C	cont	731519	5623680	1.262666535	0.636046278	76.75377157	0.498845283	-0.409716579	-0.802790139	0.208707043	ag	clay and heavy loam	5	3
C50	C	hist	731519	5623680	0.528326067	0.636046278	76.75377157	0.498845283	-0.409716579	-0.802790139	0.208707043	ag	clay and heavy loam	25	3
C51	C	cont	644993	5602850	0.000134915	0.340611536	65.08925199	-1.975727491	0.981201011	-0.620914624	-0.484412804	grass	clay and heavy loam	0	0
C51	C	hist	644993	5602850	-0.398082904	0.340611536	65.08925199	-1.975727491	0.981201011	-0.620914624	-0.484412804	grass	clay and heavy loam	0	0
C52	C	hist	708868	5620160	-0.569955243	0.410752903	75.88918403	-0.243484358	-0.159689252	-0.499175331	-0.31867133	ag	clay and heavy loam	6	3
C52	C	cont	708868	5620160	0.225992939	0.410752903	75.88918403	-0.243484358	-0.159689252	-0.499175331	-0.31867133	ag	clay and heavy loam	9	3
C53	C	cont	814141	5676300	0.474002487	-1.608623404	91.33176281	1.20598039	0.627080015	-0.412391518	-0.510003915	ag	clay and heavy loam	0	0
C53	C	hist	814141	5676300	-0.274014428	-1.608623404	91.33176281	1.20598039	0.627080015	-0.412391518	-0.510003915	ag	clay and heavy loam	0	0
C54	C	cont	798090	5627700	1.408831142	0.265471698	83.20011051	0.761082855	-0.415747751	-0.101505272	0.856352464	grass	clay and heavy loam	5	3
C54	C	hist	798090	5627700	-0.995459485	0.265471698	83.20011051	0.761082855	-0.415747751	-0.101505272	0.856352464	grass	clay and heavy loam	12	3
C55	C	cont	790150	5625220	1.856176709	0.380063957	80.23062866	0.325501066	-0.349924567	-0.550786138	0.129608392	ag	clay and heavy loam	29	29
C55	C	hist	790150	5625220	-0.787176444	0.380063957	80.23062866	0.325501066	-0.349924567	-0.550786138	0.129608392	grass	clay and heavy loam	29	29
C56	C	cont	788474	5669320	1.685445458	-1.52938252	87.80553817	1.048231451	-1.557048375	0.675759198	-0.763528281	ag	clay and heavy loam	0	0
C56	C	hist	788474	5669320	-0.448528997	-1.52938252	87.80553817	1.048231451	-1.557048375	0.675759198	-0.763528281	ag	clay and heavy loam	0	0
C57	C	cont	812995	5627370	0.775715217	-0.184810921	81.6900409	0.647321133	-1.374667978	-0.394419399	-0.679513307	ag	clay and heavy loam	0	0
C57	C	hist	812995	5627370	-0.211459499	-0.184810921	81.6900409	0.647321133	-1.374667978	-0.394419399	-0.679513307	ag	clay and heavy loam	0	0
C58	C	hist	743662	5662120	-1.030637701	-0.764071166	84.2208829	0.926611454	1.358005583	-0.902173047	1.097142597	grass	other	0	0
C58	C	cont	743662	5662120	3.238838386	-0.764071166	84.2208829	0.926611454	1.358005583	-0.902173047	1.097142597	grass	other	0	0
C59	C	cont	658767	5625470	0.340096276	-0.17889204	73.58166696	-1.267723528	1.099162193	-0.613693206	-0.45987845	ag	loam	0	0
C59	C	hist	658767	5625470	-0.665085486	-0.17889204	73.58166696	-1.267723528	1.099162193	-0.613693206	-0.45987845	grass	loam	0	0
C6	C	cont	591259	5598560	1.33769589	-0.22542518	64.99971146	-2.329729473	1.344624795	-0.556505808	-0.533496464	grass	loam	0	0
C6	C	hist	591259	5598560	-0.972150255	-0.22542518	64.99971146	-2.329729473	1.344624795	-0.556505808	-0.533496464	grass	loam	0	0
C60	C	hist	788438	5643070	-0.606237434	-0.45856504	84.89321779	1.198652509	-1.280552067	-0.510382023	-0.720180819	ag	loam	13	0
C60	C	cont	788438	5643070	1.593222222	-0.45856504	84.89321779	1.198652509	-1.280552067	-0.510382023	-0.720180819	ag	loam	0	0
C61	C	cont	574779	5631000	1.325443034	-0.270877805	77.66370718	-2.329720916	1.44906046	0.716205189	0.259607699	ag	loam	0	0
C61	C	hist	574779	5631000	-0.132735454	-0.270877805	77.66370718	-2.329720916	1.44906046	0.716205189	0.259607699	grass	loam	0	0
C63	C	cont	612278	5635910	-0.566565212	-0.942364032	75.78921353	-1.936320371	1.543732894	-0.626920453	-0.681249188	grass	clay and heavy loam	0	0
C63	C	hist	612278	5635910	-1.005392497	-0.942364032	75.78921353	-1.936320371	1.543732894	-0.626920453	-0.681249188	grass	clay and heavy loam	0	0
C64	C	hist	809762	5654030	-0.411438073	-0.540060279	87.63311718	1.506934594	-0.016609401	0.568124237	-0.548470982	grass	loam	0	0
C64	C	cont	809762	5654030	0.360923915	-0.540060279	87.63311718	1.506934594	-0.016609401	0.568124237	-0.548470982	ag	loam	6	0
C65	C	cont	814636	5648000	0.116681068	-0.322257275	87.9559641	1.561613164	0.680685541	-0.299291637	0.086973797	grass	loam	0	0
C65	C	hist	814636	5648000	-0.205056108	-0.322257275	87.9559641	1.561613164	0.680685541	-0.299291637	0.086973797	grass	loam	0	0
C66	C	cont	739623	5603840	1.302781898	0.759416572	71.92243096	0.08588203	0.13070505	-0.660576589	-0.517643877	ag	clay and heavy loam	17	17
C66	C	hist	739623	5603840	-0.457386283	0.759416572	71.92243096	0.08588203	0.13070505	-0.660576589	-0.517643877	ag	clay and heavy loam	37	17
C67	C	cont	772571	5621600	2.811594815	0.185020793	78.00540172	0.284672822	-1.064015719	-0.7321696	0.186284749	ag	clay and heavy loam	25	14
C67	C	hist	772571	5621600	0.030307296	0.185020793	78.00540172	0.284672822	-1.064015719	-0.7321696	0.186284749	ag	clay and heavy loam	26	14
C68	C	hist	579978	5624110	-0.541378171	-0.246771644	76.09472866	-2.329729473	1.839553259	0.874953088	-0.526177305	grass	loam	15	0
C68	C	cont	579978	5624110	1.220656743	-0.246771644	76.09472866	-2.329729473	1.839553259	0.874953088	-0.526177305	ag	loam	0	0
C69	C	hist	707700	5642370	-0.034402407	-0.638560047	80.99008141	0.819667115	-1.350089883	-0.291567698	0.95655251	ag	clay and heavy loam	44	39
C69	C	cont	707700	5642370	1.329564248	-0.638560047	80.99008141	0.819667115	-1.350089883	-0.291567698	0.95655251	ag	clay and heavy loam	45	39
C7	C	cont	652879	5602310	0.154370232	1.064105447	66.10669704	-1.89243137	0.953359075	-0.179522879	-0.307702702	grass	clay and heavy loam	0	0
C7	C	hist	652879	5602310	-0.036374386	1.064105447	66.10669704	-1.89243137	0.953359075	-0.179522879	-0.307702702	grass	clay and heavy loam	0	0
C70	C	cont	623175	5599950	0.004139804	0.528510265	67.42383966	-1.627562855	3.010420957	-0.424851024	-0.743952531	other	clay and heavy loam	0	0
C70	C	hist	623175	5599950	-1.082179461	0.528510265	67.42383966	-1.627562855	3.010420957	-0.424851024	-0.743952531	other	clay and heavy loam	0	0
C71	C	hist	782318	5621980	-0.398154914	0.436241735	80.00483843	0.854233927	-1.024309295	-0.709610811	-0.158096889	ag	clay and heavy loam	33	16
C71	C	cont	782318	5621980	2.32220622	0.436241735	80.00483843	0.854233927	-1.024309295	-0.709610811	-0.158096889	ag	clay and heavy loam	30	16
C72	C	cont	791409	5620300	1.944372899	0.469472771	82.88434679	0.856288363	-2.006975306	-0.393393418	-0.213582033	ag	clay and heavy loam	10	7
C72	C	hist	791409	5620300	-0.598443687	0.469472771	82.88434679	0.856288363	-2.006975306	-0.393393418	-0.213582033	ag	clay and heavy loam	24	7
C73	C	cont	603654	5635960	-0.23959343	-0.684266267	72.74624026	-1.975727491	1.3333844	-0.299006643	-0.426325411	grass	loam	0	0
C73	C	hist	603654	5635960	-0.590638862	-0.684266267	72.74624026	-1.975727491	1.3333844	-0.299006643	-0.426325411	grass	loam	0	0
C74	C	cont	802162	5671510	1.032648522	-1.709550925	89.45003772	1.064971364	0.82259525	0.707539022	0.017628648	grass	clay and heavy loam	0	0
C74	C	hist	802162	5671510	-0.865093418	-1.709550925	89.45003772	1.064971364	0.82259525	0.707539022	0.017628648	grass	clay and heavy loam	0	0
C75	C	cont	738203	5639060	2.086095015	-0.076062617	81.51595987	0.773429362	-0.052989491	-0.585728822	0.041826172	ag	clay and heavy loam	31	24
C75	C	hist	738203	5639060	0.011462714	-0.076062617	81.51595987	0.773429362	-0.052989491	-0.585728822	0.041826172	ag	clay and heavy loam	43	24
C76	C	cont	744111	5611190	1.620763452	0.283043192	73.14459672	0.138121011	-0.347873847	-0.811159679	-0.299551327	ag	clay and heavy loam	22	9
C76	C	hist	744111	5611190	-0.452373248	0.283043192	73.14459672	0.138121011	-0.347873847	-0.811159679	-0.299551327	ag	clay and heavy loam	34	9
C77	C	hist	705430	5647710	-0.014571835	-0.312768306	81.04772584	0.502285653	-1.633733864	-0.587948291	-0.328441071	ag	clay and heavy loam	53	43
C77	C	cont	705430	5647710	1.585782988	-0.312768306	81.04772584	0.502285653	-1.633733864	-0.587948291	-0.328441071	ag	clay and heavy loam	43	43
C78	C	cont	687195	5628900	0.535050736	0.834164649	76.36373481	-0.205985416	1.021093489	-0.461184948	1.607589018	ag	clay and heavy loam	18	12
C78	C	hist	687195	5628900	-0.816736182	0.834164649	76.36373481	-0.205985416	1.021093489	-0.461184948	1.607589018	ag	clay and heavy loam	19	12
C79	C	cont	677099	5598250	-0.330980238	0.107828013	70.89922546	-1.11686069	0.779607924	0.589132422	-0.239742807	ag	clay and heavy loam	0	0
C79	C	hist	677099	5598250	-0.44798061	0.107828013	70.89922546	-1.11686069	0.779607924	0.589132422	-0.239742807	grass	clay and heavy loam	0	0
C8	C	cont	772627	5670450	2.544508035	-1.216607902	86.9099373	1.413652694	0.483915705	0.007302238	-0.627575249	ag	clay and heavy loam	0	0
C8	C	hist	772627	5670450	-0.708779769	-1.216607902	86.9099373	1.413652694	0.483915705	0.007302238	-0.627575249	ag	clay and heavy loam	11	0
C80	C	hist	775577	5638310	-0.260858672	-0.356795036	79.39799744	0.199123611	-0.408673986	-0.881190453	-0.180980027	ag	clay and heavy loam	1	0
C80	C	cont	775577	5638310	2.345188634	-0.356795036	79.39799744	0.199123611	-0.408673986	-0.881190453	-0.180980027	ag	clay and heavy loam	4	0
C81	C	cont	667246	5630490	0.862587523	0.06456824	74.58546245	-0.911162369	1.761607877	-0.818789396	-0.428933637	grass	loam	0	0
C81	C	hist	667246	5630490	-1.164260856	0.06456824	74.58546245	-0.911162369	1.761607877	-0.818789396	-0.428933637	grass	loam	0	0
C82	C	cont	623535	5588590	0.586294484	1.578499335	64.0841227	-1.434375437	0.581261743	-0.43547493	-0.682342383	other	clay and heavy loam	0	0
C82	C	hist	623535	5588590	-1.047330278	1.578499335	64.0841227	-1.434375437	0.581261743	-0.43547493	-0.682342383	other	clay and heavy loam	0	0
C83	C	cont	659890	5583550	-0.90355808	0.79650496	65.52519291	-1.297563791	0.842870068	-0.069813855	0.713535656	ag	other	0	0
C83	C	hist	659890	5583550	-0.90355808	0.79650496	65.52519291	-1.297563791	0.842870068	-0.069813855	0.713535656	ag	other	0	0
C84	C	hist	748679	5658590	-0.764664314	-0.932708496	84.56219803	0.876730321	-0.555736004	-0.264023245	-0.28067068	ag	clay and heavy loam	19	10
C84	C	cont	748679	5658590	3.266074956	-0.932708496	84.56219803	0.876730321	-0.555736004	-0.264023245	-0.28067068	ag	clay and heavy loam	12	10
C85	C	cont	843559	5646940	-0.742526084	-0.582677308	89.09487845	1.085476	0.725670309	-0.756295279	1.281779282	grass	clay and heavy loam	8	1
C85	C	hist	843559	5646940	-0.742526084	-0.582677308	89.09487845	1.085476	0.725670309	-0.756295279	1.281779282	grass	clay and heavy loam	9	1
C86	C	cont	589716	5625840	0.714351231	-0.361722356	70.98732757	-2.193882572	0.832416305	0.128336605	0.379013653	grass	loam	0	0
C86	C	hist	589716	5625840	-0.243432142	-0.361722356	70.98732757	-2.193882572	0.832416305	0.128336605	0.379013653	grass	loam	0	0
C88	C	cont	702862	5616380	-0.117940075	-0.249557293	71.58494098	-0.548489004	0.999977527	-0.790242227	0.208378167	grass	clay and heavy loam	0	0
C88	C	hist	702862	5616380	-0.960107337	-0.249557293	71.58494098	-0.548489004	0.999977527	-0.790242227	0.208378167	grass	clay and heavy loam	0	0
C89	C	cont	797734	5665050	1.124988083	-1.377707236	87.33205395	1.210566108	-1.6453035	0.969082786	-0.693915841	ag	loam	0	0
C89	C	hist	797734	5665050	-0.98674345	-1.377707236	87.33205395	1.210566108	-1.6453035	0.969082786	-0.693915841	ag	loam	0	0
C9	C	hist	777728	5608910	0.266473894	0.627014654	76.1984895	0.73353332	-1.664076759	-0.810696708	-0.561446259	ag	clay and heavy loam	37	0
C9	C	cont	777728	5608910	2.845002127	0.627014654	76.1984895	0.73353332	-1.664076759	-0.810696708	-0.561446259	ag	clay and heavy loam	0	0
C90	C	cont	646023	5595480	0.106040138	1.000159718	65.07897505	-1.975727491	1.341894726	0.01173885	-0.706330967	grass	clay and heavy loam	0	0
C90	C	hist	646023	5595480	-0.395507145	1.000159718	65.07897505	-1.975727491	1.341894726	0.01173885	-0.706330967	grass	clay and heavy loam	0	0
C91	C	cont	752992	5645360	2.934516662	-0.343358461	85.08779713	0.774624545	-1.477755672	-0.03961139	-0.445825312	ag	clay and heavy loam	53	47
C91	C	hist	752992	5645360	-0.12657579	-0.343358461	85.08779713	0.774624545	-1.477755672	-0.03961139	-0.445825312	ag	clay and heavy loam	57	47
C92	C	cont	840255	5679530	-0.9768049	-1.427571543	91.81453724	1.254750497	1.288982772	-0.567681092	-0.436022489	ag	clay and heavy loam	0	0
C92	C	hist	840255	5679530	-1.027364548	-1.427571543	91.81453724	1.254750497	1.288982772	-0.567681092	-0.436022489	ag	clay and heavy loam	0	0
C93	C	cont	849238	5613290	1.088716971	-0.559559623	78.8701362	0.176785039	0.482365727	-0.879015187	-0.119120211	grass	clay and heavy loam	0	0
C93	C	hist	849238	5613290	-0.30636928	-0.559559623	78.8701362	0.176785039	0.482365727	-0.879015187	-0.119120211	grass	clay and heavy loam	0	0
C94	C	cont	717629	5637140	1.281295086	-0.250027364	78.68709275	0.52280616	-0.275950104	-0.798415178	0.90166752	ag	clay and heavy loam	28	26
C94	C	hist	717629	5637140	0.447984556	-0.250027364	78.68709275	0.52280616	-0.275950104	-0.798415178	0.90166752	ag	clay and heavy loam	53	26
C95	C	cont	853279	5630000	0.204240242	-0.679845056	83.05888449	1.105835493	0.980365132	-0.658291978	0.340135336	grass	clay and heavy loam	0	0
C96	C	hist	728621	5656850	-0.460643372	-0.728810824	83.54578951	0.502261744	-0.607789872	-0.731400696	0.928291398	ag	clay and heavy loam	39	6
C96	C	cont	728621	5656850	2.531280269	-0.728810824	83.54578951	0.502261744	-0.607789872	-0.731400696	0.928291398	ag	clay and heavy loam	6	6
C97	C	cont	584246	5590500	1.897388847	0.408460549	64.52895124	-3.037729615	2.299432119	-0.401474474	-0.441244315	other	other	0	0
C97	C	hist	584246	5590500	-1.118332587	0.408460549	64.52895124	-3.037729615	2.299432119	-0.401474474	-0.441244315	other	other	0	0
C98	C	cont	673665	5634930	1.135440678	0.756632472	73.15140211	-0.90944859	0.801380437	-0.299937238	0.049019744	grass	clay and heavy loam	0	0
C98	C	hist	673665	5634930	-0.742915494	0.756632472	73.15140211	-0.90944859	0.801380437	-0.299937238	0.049019744	grass	clay and heavy loam	0	0
C99	C	cont	643732	5642870	0.236611712	0.111294654	76.00662397	-1.648356445	1.206936484	-0.435921616	1.142676985	grass	clay and heavy loam	0	0
C99	C	hist	643732	5642870	-0.705461195	0.111294654	76.00662397	-1.648356445	1.206936484	-0.435921616	1.142676985	grass	clay and heavy loam	0	0
N0	N	cont	697114	5915000	0.182487546	-0.812296411	131.7862782	-0.205717583	-0.039256169	0.772413136	-0.370831735	ag	loam	0	0
N0	N	hist	697114	5915000	0.049406685	-0.812296411	131.7862782	-0.205717583	-0.039256169	0.772413136	-0.370831735	ag	loam	0	0
N1	N	cont	646834	5911260	0.974475153	-0.939421392	125.7105843	-0.203093959	-0.353281001	-0.014936659	-0.001120273	ag	loam	9	3
N1	N	hist	646834	5911260	-0.396249407	-0.939421392	125.7105843	-0.203093959	-0.353281001	-0.014936659	-0.001120273	ag	loam	13	3
N10	N	cont	554512	5835430	0.017788555	-1.305780659	115.6102811	-0.913721546	-0.2451609	2.999722813	-0.68816001	ag	loam	0	0
N10	N	hist	554512	5835430	-0.468309715	-1.305780659	115.6102811	-0.913721546	-0.2451609	2.999722813	-0.68816001	ag	loam	0	0
N100	N	cont	707109	5887890	0.233426634	-0.706249056	125.4847613	0.148284399	-1.393128383	0.853735518	-0.804629538	ag	loam	0	0
N100	N	hist	707109	5887890	0.09275144	-0.706249056	125.4847613	0.148284399	-1.393128383	0.853735518	-0.804629538	ag	loam	0	0
N101	N	hist	752570	5925070	-0.462942167	-0.582194977	132.0486062	-0.205613508	-1.572827147	0.701943818	-0.82890949	ag	clay and heavy loam	0	0
N101	N	cont	752570	5925070	2.042794574	-0.582194977	132.0486062	-0.205613508	-1.572827147	0.701943818	-0.82890949	ag	clay and heavy loam	0	0
N102	N	cont	641259	5903210	1.133501935	-1.304106088	122.0063936	0.170256471	0.045400099	-0.369587631	-0.478012395	ag	loam	2	2
N102	N	hist	641259	5903210	0.018647142	-1.304106088	122.0063936	0.170256471	0.045400099	-0.369587631	-0.478012395	ag	loam	4	2
N103	N	hist	526972	5861370	-1.153140226	-0.738053375	123.55073	-0.559719564	-1.332062583	0.306801489	-0.737550813	ag	clay and heavy loam	0	0
N104	N	cont	550224	5838250	-0.196126812	-1.208085998	117.9050939	-0.912801338	0.788838481	3.525229889	-0.072579114	grass	loam	0	0
N104	N	hist	550224	5838250	-0.432598069	-1.208085998	117.9050939	-0.912801338	0.788838481	3.525229889	-0.072579114	grass	loam	0	0
N105	N	cont	722517	5909950	1.179427988	-0.638807764	129.8754939	-0.132208991	0.19838782	0.609500824	-0.825023944	ag	clay and heavy loam	0	0
N105	N	hist	722517	5909950	-0.050250247	-0.638807764	129.8754939	-0.132208991	0.19838782	0.609500824	-0.825023944	ag	clay and heavy loam	0	0
N106	N	cont	733544	5894710	1.643103311	-0.362282495	126.8154938	0.148284399	-0.941460898	-0.124233896	-0.748305974	ag	clay and heavy loam	0	0
N106	N	hist	733544	5894710	-0.905258081	-0.362282495	126.8154938	0.148284399	-0.941460898	-0.124233896	-0.748305974	ag	clay and heavy loam	0	0
N107	N	hist	592720	5861330	-0.429208038	-1.834674315	119.4049075	-0.587923225	-0.024469692	2.352086756	-0.254587082	grass	loam	12	2
N107	N	cont	592720	5861330	1.32871674	-1.834674315	119.4049075	-0.587923225	-0.024469692	2.352086756	-0.254587082	ag	loam	2	2
N108	N	cont	690846	5902110	-0.581709565	-0.816525769	128.5586597	-0.198585272	-0.808003527	1.271223764	-0.425070161	ag	loam	0	0
N108	N	hist	690846	5902110	-0.581709565	-0.816525769	128.5586597	-0.198585272	-0.808003527	1.271223764	-0.425070161	ag	loam	0	0
N109	N	cont	514709	5879470	0.23662833	1.126040054	125.9915865	-0.205717583	-0.156303098	0.316456413	-0.015853217	ag	loam	0	0
N109	N	hist	514709	5879470	-0.802279806	1.126040054	125.9915865	-0.205717583	-0.156303098	0.316456413	-0.015853217	ag	loam	19	0
N11	N	cont	547858	5842710	-0.458222712	-1.144997069	118.1393238	-0.664930398	0.88007221	3.301828893	-0.250722163	grass	loam	0	0
N11	N	hist	547858	5842710	-0.458222712	-1.144997069	118.1393238	-0.664930398	0.88007221	3.301828893	-0.250722163	ag	loam	0	0
N110	N	hist	548407	5864490	-0.71512666	-1.347652576	121.7614746	-0.785393119	-0.552246062	1.268071373	-0.607825566	ag	clay and heavy loam	38	0
N110	N	cont	548407	5864490	-0.71512666	-1.347652576	121.7614746	-0.785393119	-0.552246062	1.268071373	-0.607825566	ag	clay and heavy loam	9	0
N111	N	cont	522957	5865960	0.240605522	-0.26719402	125.493977	-0.876482949	-0.783793306	-0.402667962	-0.29137136	ag	other	6	0
N111	N	hist	522957	5865960	-0.873302056	-0.26719402	125.493977	-0.876482949	-0.783793306	-0.402667962	-0.29137136	grass	other	0	0
N112	N	cont	541412	5833450	0.073042732	-1.107699306	116.1444894	-0.908661184	1.044851932	3.933621567	0.105995741	grass	loam	0	0
N112	N	hist	541412	5833450	-0.887207275	-1.107699306	116.1444894	-0.908661184	1.044851932	3.933621567	0.105995741	grass	loam	0	0
N113	N	cont	708545	5855030	1.456003529	-0.56945206	120.9076079	0.148284399	-1.890367388	1.91032161	-0.639824169	ag	clay and heavy loam	29	0
N113	N	hist	708545	5855030	-0.08508115	-0.56945206	120.9076079	0.148284399	-1.890367388	1.91032161	-0.639824169	ag	clay and heavy loam	0	0
N114	N	hist	715410	5919410	-0.439200874	-0.530402173	131.9638485	-0.205717583	-0.803912061	0.336022176	-0.163788408	ag	clay and heavy loam	13	5
N114	N	cont	715410	5919410	1.080978617	-0.530402173	131.9638485	-0.205717583	-0.803912061	0.336022176	-0.163788408	ag	clay and heavy loam	12	5
N115	N	cont	598609	5872120	1.072752807	-1.774855902	122.3533775	-0.560520218	0.597475152	3.129738587	-0.236814949	ag	loam	0	0
N115	N	hist	598609	5872120	-0.409826147	-1.774855902	122.3533775	-0.560520218	0.597475152	3.129738587	-0.236814949	ag	loam	0	0
N116	N	hist	715190	5884850	-0.302901699	-0.548857055	126.3877634	0.148284399	-0.642765556	0.520221852	-0.791001106	grass	clay and heavy loam	0	0
N116	N	cont	715190	5884850	0.710529137	-0.548857055	126.3877634	0.148284399	-0.642765556	0.520221852	-0.791001106	grass	clay and heavy loam	0	0
N117	N	cont	540980	5844490	-0.486639146	-1.383233815	118.2889848	-0.913721546	1.249301724	2.777392001	-0.707673441	grass	other	5	2
N117	N	hist	540980	5844490	-0.486639146	-1.383233815	118.2889848	-0.913721546	1.249301724	2.777392001	-0.707673441	grass	other	17	2
N118	N	cont	685067	5880480	-0.369926815	-1.095391588	125.1079738	0.104642898	-1.391260748	2.986764276	-0.790280279	ag	loam	0	0
N118	N	hist	685067	5880480	-0.369926815	-1.095391588	125.1079738	0.104642898	-1.391260748	2.986764276	-0.790280279	ag	loam	0	0
N119	N	hist	743976	5887860	-0.409460556	-0.232649648	126.0391301	0.148284298	-1.617915644	-0.14277833	-0.672583302	ag	clay and heavy loam	55	0
N119	N	cont	743976	5887860	2.243343693	-0.232649648	126.0391301	0.148284298	-1.617915644	-0.14277833	-0.672583302	ag	clay and heavy loam	0	0
N12	N	cont	567890	5866210	0.101808139	-1.595598993	119.8364131	-0.735451035	-0.474936174	2.963836738	-0.253006266	ag	clay and heavy loam	0	0
N12	N	hist	567890	5866210	-0.961654454	-1.595598993	119.8364131	-0.735451035	-0.474936174	2.963836738	-0.253006266	grass	clay and heavy loam	11	0
N120	N	hist	770778	5885480	0.817780402	0.398887727	127.7949415	0.150040533	-1.014387994	-0.740912541	-0.62141248	ag	clay and heavy loam	14	0
N120	N	cont	770778	5885480	3.613724818	0.398887727	127.7949415	0.150040533	-1.014387994	-0.740912541	-0.62141248	grass	clay and heavy loam	0	0
N121	N	hist	718526	5855530	0.099476108	-0.687105404	121.114903	0.148008511	-1.794320443	0.939024563	-0.702265962	ag	clay and heavy loam	13	0
N121	N	cont	718526	5855530	1.773375764	-0.687105404	121.114903	0.148008511	-1.794320443	0.939024563	-0.702265962	ag	clay and heavy loam	7	0
N122	N	hist	583693	5836910	-0.288433137	-1.618619821	114.9999707	-0.913721546	-0.952943166	-0.276521137	-0.746773829	other	clay and heavy loam	5	0
N122	N	cont	583693	5836910	1.101280026	-1.618619821	114.9999707	-0.913721546	-0.952943166	-0.276521137	-0.746773829	ag	clay and heavy loam	0	0
N123	N	hist	773902	5875570	0.769998695	0.426814081	128.6089168	0.148479888	-1.261030609	-0.541910587	0.798128033	ag	clay and heavy loam	39	0
N123	N	cont	773902	5875570	3.990921123	0.426814081	128.6089168	0.148479888	-1.261030609	-0.541910587	0.798128033	ag	clay and heavy loam	0	0
N124	N	cont	756954	5862840	3.306566989	-0.031741966	123.7051307	0.502286381	-1.716781287	-0.367433303	-0.649493318	ag	clay and heavy loam	0	0
N124	N	hist	756954	5862840	0.900813996	-0.031741966	123.7051307	0.502286381	-1.716781287	-0.367433303	-0.649493318	ag	clay and heavy loam	0	0
N125	N	cont	685958	5904660	-0.621725221	-0.807583813	128.0982944	0.083455569	-1.462483729	1.832512224	-0.559903976	ag	loam	0	0
N125	N	hist	685958	5904660	-0.621725221	-0.807583813	128.0982944	0.083455569	-1.462483729	1.832512224	-0.559903976	ag	loam	0	0
N126	N	cont	676516	5905950	-0.504359257	-0.073460905	125.6881029	-0.02452906	-0.089233767	2.93709376	-0.416689525	ag	clay and heavy loam	0	0
N126	N	hist	676516	5905950	-0.761416088	-0.073460905	125.6881029	-0.02452906	-0.089233767	2.93709376	-0.416689525	ag	clay and heavy loam	0	0
N127	N	cont	533102	5886720	0.672828894	-0.790012342	126.0001707	-0.730071049	0.868922999	-0.221897529	-0.669281404	ag	loam	0	0
N127	N	hist	533102	5886720	-0.69856924	-0.790012342	126.0001707	-0.730071049	0.868922999	-0.221897529	-0.669281404	grass	loam	0	0
N128	N	cont	616037	5894480	1.450120829	-1.500499943	125.664822	-0.276114216	-0.752328702	0.621098365	-0.799424892	ag	loam	0	0
N128	N	hist	616037	5894480	-0.199882434	-1.500499943	125.664822	-0.276114216	-0.752328702	0.621098365	-0.799424892	ag	loam	0	0
N129	N	cont	720948	5899440	0.958638392	-0.450718621	128.7366002	0.105424035	1.258618657	0.036012261	-0.702581984	ag	clay and heavy loam	0	0
N129	N	hist	720948	5899440	-0.492073166	-0.450718621	128.7366002	0.105424035	1.258618657	0.036012261	-0.702581984	ag	clay and heavy loam	0	0
N13	N	hist	623315	5882680	-0.023218629	-1.432115697	119.7592537	-0.312236067	1.30582379	0.357763205	-0.324355154	ag	loam	0	0
N13	N	cont	623315	5882680	1.982937268	-1.432115697	119.7592537	-0.312236067	1.30582379	0.357763205	-0.324355154	ag	loam	0	0
N130	N	cont	553471	5860290	-0.757162486	-1.121477306	121.8813763	-0.607075143	-0.487137837	2.033299758	-0.158122961	ag	clay and heavy loam	0	0
N130	N	hist	553471	5860290	-0.757162486	-1.121477306	121.8813763	-0.607075143	-0.487137837	2.033299758	-0.158122961	ag	clay and heavy loam	0	0
N131	N	cont	584479	5869590	0.704441484	-1.847661853	120.1928241	-0.763334492	0.321680363	3.287974658	-0.429873891	ag	loam	0	0
N131	N	hist	584479	5869590	-1.039232425	-1.847661853	120.1928241	-0.763334492	0.321680363	3.287974658	-0.429873891	ag	loam	0	0
N132	N	cont	746758	5905610	2.421929622	-0.673606127	127.9113466	-0.200941797	-1.527487634	0.262423733	-0.816865061	ag	clay and heavy loam	0	0
N132	N	hist	746758	5905610	0.039735127	-0.673606127	127.9113466	-0.200941797	-1.527487634	0.262423733	-0.816865061	ag	clay and heavy loam	0	0
N133	N	hist	570480	5875840	-0.515443328	-1.43804077	123.425168	-0.341538731	0.282697348	2.619725919	-0.720470141	ag	loam	0	0
N133	N	cont	570480	5875840	0.145972705	-1.43804077	123.425168	-0.341538731	0.282697348	2.619725919	-0.720470141	ag	loam	0	0
N134	N	hist	643783	5893490	0.189389471	-0.908201085	119.1329061	-0.561467671	-1.323112528	-0.194050633	-0.472454135	ag	clay and heavy loam	42	0
N135	N	cont	606943	5885550	1.073301194	-1.834244502	123.9972284	-0.389516436	-1.413361984	1.616497826	-0.56311671	ag	loam	0	0
N135	N	hist	606943	5885550	0.253212891	-1.834244502	123.9972284	-0.389516436	-1.413361984	1.616497826	-0.56311671	ag	loam	0	0
N136	N	hist	660261	5860290	0.329854173	-1.162371102	118.4738007	-0.558862029	-0.89769974	0.697255945	0.707846275	ag	clay and heavy loam	0	0
N136	N	cont	660261	5860290	1.093170541	-1.162371102	118.4738007	-0.558862029	-0.89769974	0.697255945	0.707846275	ag	clay and heavy loam	0	0
N137	N	hist	507872	5890590	-0.779744965	1.674062451	129.294788	-0.205717583	-2.70670446	1.805769246	-0.945023524	ag	clay and heavy loam	0	0
N137	N	cont	507872	5890590	0.421351766	1.674062451	129.294788	-0.205717583	-2.70670446	1.805769246	-0.945023524	ag	clay and heavy loam	2	0
N138	N	hist	611486	5848690	-1.037005087	-1.630141745	115.7685575	-0.913721546	-0.168567659	1.711209147	0.340764314	grass	loam	4	2
N139	N	hist	591783	5902800	0.099924789	-1.929350696	128.9239391	-0.18806184	-1.231155363	0.94916805	-0.991349013	ag	loam	0	0
N139	N	cont	591783	5902800	0.099924789	-1.929350696	128.9239391	-0.18806184	-1.231155363	0.94916805	-0.991349013	ag	loam	19	0
N14	N	cont	705254	5867050	0.809615524	-0.761911939	122.7935775	-0.124802877	-1.656428156	2.732467521	-0.741069143	ag	clay and heavy loam	0	0
N14	N	hist	705254	5867050	-0.188776206	-0.761911939	122.7935775	-0.124802877	-1.656428156	2.732467521	-0.741069143	ag	clay and heavy loam	0	0
N140	N	cont	671037	5868200	0.426198623	-1.368637141	120.0821929	-0.558146036	-0.828828033	2.182474159	-0.838091436	ag	clay and heavy loam	0	0
N140	N	hist	671037	5868200	-0.272856721	-1.368637141	120.0821929	-0.558146036	-0.828828033	2.182474159	-0.838091436	ag	clay and heavy loam	0	0
N141	N	cont	737723	5888270	1.896724135	-0.453678552	126.1637671	0.148284399	-1.536708881	0.337836837	-0.496515573	ag	clay and heavy loam	19	2
N141	N	hist	737723	5888270	-0.749439088	-0.453678552	126.1637671	0.148284399	-1.536708881	0.337836837	-0.496515573	ag	clay and heavy loam	3	2
N142	N	hist	643608	5870120	-0.16007173	-1.405817916	115.5103686	-0.487777498	-1.209032564	-0.013805986	-0.526127284	ag	clay and heavy loam	34	0
N142	N	cont	643608	5870120	1.363625194	-1.405817916	115.5103686	-0.487777498	-1.209032564	-0.013805986	-0.526127284	ag	clay and heavy loam	0	0
N143	N	cont	556396	5882900	-0.028314754	-1.556370112	124.5763751	-0.210875732	-0.106369692	0.902603396	-0.630046532	ag	clay and heavy loam	0	0
N143	N	hist	556396	5882900	-0.149907178	-1.556370112	124.5763751	-0.210875732	-0.106369692	0.902603396	-0.630046532	ag	clay and heavy loam	0	0
N144	N	cont	658751	5913920	0.485009008	-0.744331024	128.7689541	-0.031130523	0.85613317	1.396319016	-0.54133592	ag	loam	0	0
N144	N	hist	658751	5913920	-1.025438546	-0.744331024	128.7689541	-0.031130523	0.85613317	1.396319016	-0.54133592	grass	loam	0	0
N145	N	cont	690461	5912010	-0.149945953	-0.750479921	130.0131396	-0.205717583	-0.915319448	1.502371965	-0.068373423	ag	loam	0	0
N145	N	hist	690461	5912010	-0.149945953	-0.750479921	130.0131396	-0.205717583	-0.915319448	1.502371965	-0.068373423	ag	loam	19	0
N146	N	cont	631375	5846020	2.729480738	-0.55715306	111.7577052	-1.082210661	-2.030965644	0.606499654	-1.301497945	other	loam	0	0
N146	N	hist	631375	5846020	-0.834442999	-0.55715306	111.7577052	-1.082210661	-2.030965644	0.606499654	-1.301497945	other	loam	0	0
N147	N	hist	593859	5878400	-0.571977075	-1.893178478	121.5611625	-0.673902019	0.274239675	2.7938868	-0.345472696	ag	loam	0	0
N147	N	cont	593859	5878400	0.644833445	-1.893178478	121.5611625	-0.673902019	0.274239675	2.7938868	-0.345472696	ag	loam	11	0
N148	N	hist	741576	5905190	-0.173620775	-0.581425291	129.2508103	-0.171471982	-1.346746199	0.750113749	-0.871647807	ag	clay and heavy loam	9	0
N148	N	cont	741576	5905190	2.135084282	-0.581425291	129.2508103	-0.171471982	-1.346746199	0.750113749	-0.871647807	ag	clay and heavy loam	0	0
N149	N	cont	694924	5905000	-0.305333437	-0.770506162	128.8072238	-0.205717583	0.791514116	0.793316629	0.574451723	grass	loam	0	0
N149	N	hist	694924	5905000	-0.305333437	-0.770506162	128.8072238	-0.205717583	0.791514116	0.793316629	0.574451723	grass	loam	0	0
N15	N	hist	669237	5876210	-0.012815888	-1.239394019	122.1393394	-0.471122688	-0.972657387	2.47971788	-0.560893981	ag	clay and heavy loam	0	0
N15	N	cont	669237	5876210	0.083423316	-1.239394019	122.1393394	-0.471122688	-0.972657387	2.47971788	-0.560893981	ag	clay and heavy loam	0	0
N150	N	hist	650818	5846190	-0.345365711	-0.962913986	114.5809972	-0.546773347	-0.540599272	-0.465119039	0.410185312	ag	clay and heavy loam	0	13
N150	N	cont	650818	5846190	2.033045466	-0.962913986	114.5809972	-0.546773347	-0.540599272	-0.465119039	0.410185312	ag	clay and heavy loam	39	13
N151	N	cont	625947	5904410	1.980101164	-0.727421015	125.1569176	-1.23981054	1.943624612	0.17052281	1.232357481	other	loam	0	0
N151	N	hist	625947	5904410	-0.670604811	-0.727421015	125.1569176	-1.23981054	1.943624612	0.17052281	1.232357481	ag	loam	0	0
N152	N	hist	773667	5903980	-0.185264311	0.385449869	130.6785139	0.148284399	-1.424897078	-0.343808982	-0.022437663	ag	clay and heavy loam	4	4
N152	N	cont	773667	5903980	2.579061975	0.385449869	130.6785139	0.148284399	-1.424897078	-0.343808982	-0.022437663	ag	clay and heavy loam	18	4
N153	N	cont	777254	5908800	2.275560063	0.438540256	132.6291671	0.148284399	-0.873092042	-0.763295681	-0.763317351	ag	clay and heavy loam	0	0
N154	N	cont	566298	5871140	0.170733224	-1.561143324	120.9551932	-0.768253792	-0.706112509	2.533994842	-0.877421317	ag	clay and heavy loam	0	0
N154	N	hist	566298	5871140	-0.856545777	-1.561143324	120.9551932	-0.768253792	-0.706112509	2.533994842	-0.877421317	ag	clay and heavy loam	0	0
N155	N	hist	633440	5909720	-0.44979195	-1.063580485	124.2555939	0.020939312	0.576665302	-0.616359361	-0.729671625	grass	loam	0	0
N155	N	cont	633440	5909720	1.640915301	-1.063580485	124.2555939	0.020939312	0.576665302	-0.616359361	-0.729671625	grass	loam	0	0
N156	N	cont	629612	5889040	1.752863863	-1.54963924	121.4862824	-0.220670369	0.622353837	-0.177184759	-0.431994891	grass	loam	0	0
N156	N	hist	629612	5889040	0.175696406	-1.54963924	121.4862824	-0.220670369	0.622353837	-0.177184759	-0.431994891	grass	loam	0	0
N157	N	cont	684314	5915340	-0.059113072	-0.930183823	128.6144623	-0.094847662	-0.614901335	1.930143287	-0.346568938	ag	loam	0	0
N157	N	hist	684314	5915340	-0.241487859	-0.930183823	128.6144623	-0.094847662	-0.614901335	1.930143287	-0.346568938	ag	loam	38	0
N158	N	hist	690419	5855670	-0.643628586	-1.068846704	119.8478809	-0.205717583	-1.675256338	1.517680255	-0.770444607	ag	clay and heavy loam	9	2
N158	N	cont	690419	5855670	1.036005317	-1.068846704	119.8478809	-0.205717583	-1.675256338	1.517680255	-0.770444607	ag	clay and heavy loam	12	2
N159	N	hist	760725	5910030	-0.469572668	-0.138044511	130.5178011	0.148284399	-0.488097758	-0.541188212	-0.783169687	ag	clay and heavy loam	0	0
N159	N	cont	760725	5910030	2.504226494	-0.138044511	130.5178011	0.148284399	-0.488097758	-0.541188212	-0.783169687	ag	clay and heavy loam	0	0
N16	N	cont	580604	5900770	-0.527668488	-0.00198818	129.178585	-1.662383742	2.521932924	2.240613091	1.267367356	other	other	0	0
N16	N	hist	580604	5900770	-0.527668488	-0.00198818	129.178585	-1.662383742	2.521932924	2.240613091	1.267367356	other	other	0	0
N160	N	cont	568245	5887410	-0.498448861	-1.554170332	124.4701166	-0.807475384	0.751930139	1.681488265	0.292048003	ag	other	0	0
N160	N	hist	568245	5887410	-0.498448861	-1.554170332	124.4701166	-0.807475384	0.751930139	1.681488265	0.292048003	grass	other	0	0
N161	N	cont	625657	5873340	2.174640179	-1.506841086	118.8982151	-0.704967605	-1.270194025	-0.003877699	0.750720627	ag	loam	0	0
N161	N	hist	625657	5873340	-0.553752891	-1.506841086	118.8982151	-0.704967605	-1.270194025	-0.003877699	0.750720627	ag	loam	0	0
N162	N	cont	691730	5886060	-0.474901442	-0.892232826	125.260759	0.030633402	-1.539898027	1.976696309	-0.742113287	ag	loam	0	0
N162	N	hist	691730	5886060	-0.474901442	-0.892232826	125.260759	0.030633402	-1.539898027	1.976696309	-0.742113287	ag	loam	0	0
N163	N	cont	676657	5896430	-0.862814564	-0.666214293	126	-0.324659809	-0.131700813	3.008109802	-0.425913367	ag	loam	0	0
N163	N	hist	676657	5896430	-1.0804357	-0.666214293	126	-0.324659809	-0.131700813	3.008109802	-0.425913367	ag	loam	0	0
N164	N	cont	586085	5882610	0.169957726	-1.837568695	124.0343443	-0.292422251	0.09544387	2.866356897	-0.474229639	grass	loam	0	0
N164	N	hist	586085	5882610	-0.612059202	-1.837568695	124.0343443	-0.292422251	0.09544387	2.866356897	-0.474229639	ag	loam	0	0
N165	N	hist	742343	5873890	-0.038639945	0.127887727	123.298174	0.148284399	0.746830697	-0.703643369	0.359013514	grass	clay and heavy loam	0	0
N165	N	cont	742343	5873890	2.329479276	0.127887727	123.298174	0.148284399	0.746830697	-0.703643369	0.359013514	ag	clay and heavy loam	0	0
N166	N	cont	642265	5856870	1.878023573	-1.372280355	116.1932329	0.256553749	1.113929027	-0.501227293	-0.496097841	ag	clay and heavy loam	12	26
N166	N	hist	642265	5856870	-0.297379051	-1.372280355	116.1932329	0.256553749	1.113929027	-0.501227293	-0.496097841	ag	clay and heavy loam	72	26
N167	N	cont	702164	5884030	0.061305028	-0.669540689	122.6333736	-0.027041379	-1.410982081	1.462449433	-0.839085455	ag	loam	0	0
N167	N	hist	702164	5884030	0.061305028	-0.669540689	122.6333736	-0.027041379	-1.410982081	1.462449433	-0.839085455	ag	loam	0	0
N168	N	cont	758040	5869350	3.233520691	0.491410887	121.5027706	0.519521748	-0.024963399	0.39808124	-0.451989646	ag	clay and heavy loam	0	0
N168	N	hist	758040	5869350	0.75803942	0.491410887	121.5027706	0.519521748	-0.024963399	0.39808124	-0.451989646	ag	clay and heavy loam	52	0
N169	N	hist	580336	5855300	-0.220039822	-1.874017974	116.291162	-0.869646572	-1.115129228	1.761856788	-0.336245883	ag	loam	25	11
N169	N	cont	580336	5855300	0.662791744	-1.874017974	116.291162	-0.869646572	-1.115129228	1.761856788	-0.336245883	ag	loam	38	11
N17	N	hist	545102	5850150	-0.862591886	-1.321563424	119.4907869	-0.870425503	0.837171699	2.393917008	-0.555792934	ag	other	0	0
N17	N	cont	545102	5850150	-0.862591886	-1.321563424	119.4907869	-0.870425503	0.837171699	2.393917008	-0.555792934	ag	other	0	0
N170	N	hist	740151	5883770	-0.513554439	-0.273112629	126.2869198	0.148284399	-1.998618669	-0.030700941	-0.502926162	ag	clay and heavy loam	0	0
N170	N	cont	740151	5883770	2.068291815	-0.273112629	126.2869198	0.148284399	-1.998618669	-0.030700941	-0.502926162	ag	clay and heavy loam	0	0
N171	N	cont	731696	5880270	1.659167181	-0.642110256	124.8000581	0.148284399	-1.876692029	0.433281001	-0.758576069	ag	clay and heavy loam	33	0
N171	N	hist	731696	5880270	-0.605855225	-0.642110256	124.8000581	0.148284399	-1.876692029	0.433281001	-0.758576069	ag	clay and heavy loam	0	0
N172	N	cont	755720	5914280	2.429839694	-0.810529448	130.1919028	-0.205712251	-1.933187364	0.134671632	-0.770804326	ag	clay and heavy loam	0	0
N172	N	hist	755720	5914280	-0.50011618	-0.810529448	130.1919028	-0.205712251	-1.933187364	0.134671632	-0.770804326	ag	clay and heavy loam	0	0
N173	N	hist	606149	5875950	0.025044994	-1.541880883	120.3745714	-0.810072466	-0.76400541	2.285491042	-0.107587332	other	clay and heavy loam	15	7
N174	N	hist	515845	5865720	-0.535356989	-0.068791907	123.4669805	-0.559719631	0.484495249	-0.649562996	-0.314789021	ag	other	0	0
N174	N	cont	515845	5865720	0.070732858	-0.068791907	123.4669805	-0.559719631	0.484495249	-0.649562996	-0.314789021	ag	other	5	0
N175	N	hist	614599	5880220	0.033315117	-1.542805814	121.1903448	-0.907213422	-0.372342804	1.312030361	-0.410194439	grass	clay and heavy loam	32	4
N176	N	hist	537704	5897070	-0.377521149	-0.303752393	128.8680199	0.089727119	0.1644745	-0.14047976	-0.025005603	ag	loam	0	0
N176	N	cont	537704	5897070	0.534014893	-0.303752393	128.8680199	0.089727119	0.1644745	-0.14047976	-0.025005603	other	loam	0	0
N177	N	cont	679239	5863080	0.591351833	-1.423762768	119.1141649	0.133937703	0.296098982	2.252629401	-0.709247322	grass	clay and heavy loam	0	0
N177	N	hist	679239	5863080	-0.731254786	-1.423762768	119.1141649	0.133937703	0.296098982	2.252629401	-0.709247322	ag	clay and heavy loam	0	0
N178	N	hist	610587	5863880	-0.349786045	-1.837251097	120.1669913	-0.913721546	0.998247614	1.585985938	-0.563647363	grass	loam	7	7
N179	N	cont	706508	5896130	0.1466208	-0.702394865	128.318771	0.148284399	-1.358701147	-0.028148784	-0.881842255	ag	loam	0	0
N179	N	hist	706508	5896130	0.1466208	-0.702394865	128.318771	0.148284399	-1.358701147	-0.028148784	-0.881842255	ag	loam	0	0
N18	N	cont	748495	5892230	2.474314459	-0.184791495	127.4998621	0.148284399	-1.480042408	-0.474053915	-0.79270686	ag	clay and heavy loam	0	0
N18	N	hist	748495	5892230	-0.174291026	-0.184791495	127.4998621	0.148284399	-1.480042408	-0.474053915	-0.79270686	ag	clay and heavy loam	28	0
N180	N	hist	738308	5918200	0.325683106	-0.457810791	131.1916493	0.083068277	-1.208593807	1.897898165	-0.754342848	ag	clay and heavy loam	0	0
N181	N	hist	542833	5855680	-0.974650679	-1.332598307	120.9068206	-0.569281501	1.086175216	1.705264971	-0.708082188	grass	other	28	8
N181	N	cont	542833	5855680	-0.974650679	-1.332598307	120.9068206	-0.569281501	1.086175216	1.705264971	-0.708082188	grass	other	8	8
N182	N	cont	698121	5866160	0.629860809	-0.882306027	121.9447987	0.054080599	-1.451321475	2.727128231	-0.888372554	ag	clay and heavy loam	0	0
N182	N	hist	698121	5866160	-0.586894318	-0.882306027	121.9447987	0.054080599	-1.451321475	2.727128231	-0.888372554	ag	clay and heavy loam	0	0
N183	N	cont	778863	5866030	4.388385601	0.297920201	126.0084658	0.500366873	-1.616465597	-0.366296814	0.597737797	ag	clay and heavy loam	0	0
N183	N	hist	778863	5866030	0.753009767	0.297920201	126.0084658	0.500366873	-1.616465597	-0.366296814	0.597737797	ag	clay and heavy loam	0	0
N184	N	cont	770490	5894940	3.107784897	0.243559959	128.1801266	0.146657652	-1.337415939	-0.908084653	-0.157658387	ag	clay and heavy loam	0	0
N184	N	hist	770490	5894940	0.293655071	0.243559959	128.1801266	0.146657652	-1.337415939	-0.908084653	-0.157658387	ag	clay and heavy loam	0	0
N185	N	hist	759365	5875660	0.632098673	0.681271067	124.9791389	0.306335444	-1.89990226	0.43203633	-0.465178539	other	clay and heavy loam	0	0
N185	N	cont	759365	5875660	3.205148572	0.681271067	124.9791389	0.306335444	-1.89990226	0.43203633	-0.465178539	other	clay and heavy loam	0	0
N186	N	cont	728108	5899030	1.351156306	-0.27415819	127.4033532	0.148284399	-0.806547093	-0.160272356	-0.717030795	ag	clay and heavy loam	0	0
N186	N	hist	728108	5899030	-0.722750905	-0.27415819	127.4033532	0.148284399	-0.806547093	-0.160272356	-0.717030795	ag	clay and heavy loam	0	0
N187	N	cont	637285	5896310	1.310481477	-1.113420368	119.6367754	-0.253158055	-0.031042108	-0.814084074	-1.131634594	other	loam	0	0
N187	N	hist	637285	5896310	0.087112467	-1.113420368	119.6367754	-0.253158055	-0.031042108	-0.814084074	-1.131634594	other	loam	0	0
N188	N	cont	653415	5904350	0.495915823	-0.670886126	127.3576176	-0.558784884	-1.956703275	0.71315749	-0.162437733	ag	loam	0	0
N188	N	hist	653415	5904350	-0.606819057	-0.670886126	127.3576176	-0.558784884	-1.956703275	0.71315749	-0.162437733	ag	loam	0	0
N189	N	cont	776713	5899070	2.810708532	0.51637888	129.5871421	0.148284399	-1.184531689	-0.156189369	-0.266218304	ag	clay and heavy loam	0	0
N190	N	cont	610247	5903880	1.123115812	-1.388193439	126.9432758	-0.525131378	-1.679517751	-0.395519828	-0.433306898	ag	loam	10	0
N190	N	hist	610247	5903880	-0.478319169	-1.388193439	126.9432758	-0.525131378	-1.679517751	-0.395519828	-0.433306898	ag	loam	0	0
N191	N	cont	612339	5890240	1.286540771	-1.706128696	122.9587368	-0.541576208	0.220407492	1.09285194	-0.321596644	ag	loam	0	0
N191	N	hist	612339	5890240	0.084730583	-1.706128696	122.9587368	-0.541576208	0.220407492	1.09285194	-0.321596644	ag	loam	0	0
N192	N	hist	567484	5860390	-0.83511048	-1.659605773	119.9137961	-0.913721546	0.351858128	3.013914389	-0.462904409	ag	clay and heavy loam	22	6
N192	N	cont	567484	5860390	-0.02336265	-1.659605773	119.9137961	-0.913721546	0.351858128	3.013914389	-0.462904409	ag	clay and heavy loam	9	6
N193	N	hist	634401	5875910	-0.312047027	-1.577965872	119.9966587	-0.864447869	1.127343985	-0.869564993	-0.708998437	grass	loam	0	0
N193	N	cont	634401	5875910	1.671685922	-1.577965872	119.9966587	-0.864447869	1.127343985	-0.869564993	-0.708998437	grass	loam	0	0
N194	N	cont	623043	5867340	2.320217624	-1.572064218	118.6826812	-0.836360796	-1.023112105	0.274556367	0.736099945	ag	loam	6	0
N194	N	hist	623043	5867340	-0.819478118	-1.572064218	118.6826812	-0.836360796	-1.023112105	0.274556367	0.736099945	ag	loam	2	0
N195	N	cont	662404	5872400	0.483369386	-1.324866075	120.561943	-0.136817979	-1.559783339	1.585636965	1.181223044	ag	clay and heavy loam	0	0
N195	N	hist	662404	5872400	0.247806568	-1.324866075	120.561943	-0.136817979	-1.559783339	1.585636965	1.181223044	ag	clay and heavy loam	0	0
N196	N	cont	756783	5885750	2.961647986	0.428472279	126.7056593	-0.161512474	-1.577569254	-0.465196976	-0.164896165	ag	clay and heavy loam	6	0
N196	N	hist	756783	5885750	0.309015455	0.428472279	126.7056593	-0.161512474	-1.577569254	-0.465196976	-0.164896165	ag	clay and heavy loam	0	0
N197	N	cont	544639	5883980	0.363505213	-0.822012519	126.5984108	-0.559719564	1.053257579	-0.337942743	0.548785062	ag	other	0	0
N197	N	hist	544639	5883980	-0.40980399	-0.822012519	126.5984108	-0.559719564	1.053257579	-0.337942743	0.548785062	ag	other	0	0
N198	N	hist	648582	5901400	-0.293883774	-0.779559642	124.5931742	-0.558239167	-0.621374646	0.337639085	0.530818382	ag	loam	20	5
N198	N	cont	648582	5901400	0.716295513	-0.779559642	124.5931742	-0.558239167	-0.621374646	0.337639085	0.530818382	ag	loam	9	5
N199	N	cont	516868	5888870	0.656205557	0.212107165	127.0020932	-0.551583824	0.085541893	1.020102665	-0.309079657	ag	loam	0	0
N199	N	hist	516868	5888870	-0.975944098	0.212107165	127.0020932	-0.551583824	0.085541893	1.020102665	-0.309079657	grass	loam	0	0
N2	N	cont	690803	5880240	-0.24850057	-1.121106099	123.4799866	0.28711477	-1.046998144	2.541137159	-0.507592133	ag	loam	0	0
N2	N	hist	690803	5880240	-0.323895517	-1.121106099	123.4799866	0.28711477	-1.046998144	2.541137159	-0.507592133	ag	loam	0	0
N20	N	cont	749890	5912340	2.668188762	-0.806744818	130.7387638	0.140857673	-1.3577267	0.497945731	-0.872321036	ag	clay and heavy loam	0	0
N20	N	hist	749890	5912340	-0.174734167	-0.806744818	130.7387638	0.140857673	-1.3577267	0.497945731	-0.872321036	ag	clay and heavy loam	0	0
N200	N	cont	749432	5901200	2.538315136	-0.33715595	127.6076921	0.411254406	-0.905625069	-0.274928657	-0.776087785	ag	clay and heavy loam	0	0
N200	N	hist	749432	5901200	0.019904555	-0.33715595	127.6076921	0.411254406	-0.905625069	-0.274928657	-0.776087785	ag	clay and heavy loam	0	0
N201	N	hist	512351	5893680	-0.617387976	1.474861292	127.7049055	-0.381076021	-2.043938769	1.776641618	-1.212062264	other	clay and heavy loam	0	0
N201	N	cont	512351	5893680	0.69911825	1.474861292	127.7049055	-0.381076021	-2.043938769	1.776641618	-1.212062264	other	clay and heavy loam	2	0
N202	N	cont	514847	5849660	-0.272773633	-0.823113643	121.9098874	-0.557650052	-0.716220735	1.037795605	-0.770680637	ag	clay and heavy loam	22	0
N203	N	cont	691970	5916820	0.127355233	-0.707790354	130.0633389	-0.55970493	-0.997438475	1.072564966	-0.523956242	ag	loam	0	0
N203	N	hist	691970	5916820	0.124696385	-0.707790354	130.0633389	-0.55970493	-0.997438475	1.072564966	-0.523956242	ag	loam	41	0
N204	N	hist	651437	5859140	0.174516542	-1.286612067	116.4026525	-0.035944685	1.432489753	-0.327902785	-0.328217715	grass	clay and heavy loam	10	10
N204	N	cont	651437	5859140	1.436283743	-1.286612067	116.4026525	-0.035944685	1.432489753	-0.327902785	-0.328217715	grass	clay and heavy loam	17	10
N205	N	hist	760210	5901510	-0.009359386	0.316227667	127.3262421	0.148284399	-0.847304723	-0.804598983	0.506737203	ag	loam	0	0
N205	N	cont	760210	5901510	2.945761372	0.316227667	127.3262421	0.148284399	-0.847304723	-0.804598983	0.506737203	ag	loam	7	0
N206	N	hist	587201	5875020	-0.978787957	-1.882729613	122.742099	-0.610127908	-0.913335788	3.506513295	-0.161329767	ag	loam	0	0
N206	N	cont	587201	5875020	0.529843826	-1.882729613	122.742099	-0.610127908	-0.913335788	3.506513295	-0.161329767	ag	loam	0	0
N207	N	cont	688455	5895510	-0.853897454	-0.870860244	127.0789082	0.119709475	-0.0386958	1.722108743	-0.740855667	ag	loam	0	0
N207	N	hist	688455	5895510	-0.853897454	-0.870860244	127.0789082	0.119709475	-0.0386958	1.722108743	-0.740855667	ag	loam	0	0
N208	N	hist	736879	5857500	0.213224932	-0.192861889	119.3937523	0.477596888	0.77938455	-0.821355512	-0.26438724	ag	clay and heavy loam	10	1
N208	N	cont	736879	5857500	2.47256959	-0.192861889	119.3937523	0.477596888	0.77938455	-0.821355512	-0.26438724	ag	clay and heavy loam	7	1
N209	N	hist	739063	5868840	0.118115738	-0.140954468	123.1402085	0.148284399	-1.960341384	-0.275439321	-0.667440802	ag	clay and heavy loam	72	50
N209	N	cont	739063	5868840	2.266243018	-0.140954468	123.1402085	0.148284399	-1.960341384	-0.275439321	-0.667440802	ag	clay and heavy loam	55	50
N21	N	cont	600795	5839390	1.930840473	-2.021425264	113.9740955	-0.913721546	0.323117719	0.417565576	0.130162026	grass	loam	48	39
N21	N	hist	600795	5839390	-0.860563407	-2.021425264	113.9740955	-0.913721546	0.323117719	0.417565576	0.130162026	grass	loam	73	39
N210	N	hist	582295	5878640	-0.814984112	-1.865029394	124.6887795	-0.542560632	-1.317641395	3.503709877	-0.537678122	ag	loam	0	0
N210	N	cont	582295	5878640	0.209729655	-1.865029394	124.6887795	-0.542560632	-1.317641395	3.503709877	-0.537678122	ag	loam	0	0
N211	N	hist	734076	5922050	0.193156172	-0.400394245	131.403397	-0.205717583	-0.532832229	1.881496426	-0.735971601	ag	clay and heavy loam	0	0
N212	N	cont	757328	5893470	2.961326709	0.399712724	129.3348931	0.148284399	-1.638575447	-0.477427323	-0.591906563	ag	clay and heavy loam	34	0
N213	N	hist	573956	5894160	-0.756908234	-1.289409808	126.6846029	-1.207421827	1.740235959	1.853741425	1.612747954	grass	other	0	0
N213	N	cont	573956	5894160	-0.756908234	-1.289409808	126.6846029	-1.207421827	1.740235959	1.853741425	1.612747954	grass	other	0	0
N215	N	hist	560122	5849160	-0.3701927	-1.286299844	118.2490803	-0.561181244	0.932291782	2.807275738	-0.690949342	grass	loam	11	0
N216	N	cont	602683	5906370	0.727612233	-1.579705024	125.8884304	-0.188909135	-0.604116686	-0.383113832	-0.294217668	ag	loam	38	21
N216	N	hist	602683	5906370	-0.165045991	-1.579705024	125.8884304	-0.188909135	-0.604116686	-0.383113832	-0.294217668	ag	loam	32	21
N217	N	cont	595435	5867360	1.144979294	-1.962572287	118.994756	-0.559719564	0.545593026	3.099913012	0.010741819	ag	loam	0	0
N217	N	hist	595435	5867360	-0.526316907	-1.962572287	118.994756	-0.559719564	0.545593026	3.099913012	0.010741819	ag	loam	0	0
N218	N	cont	763292	5864900	3.590072153	0.075788938	124.4388838	0.508284557	-0.949928865	-0.355590317	-0.41864185	ag	clay and heavy loam	0	0
N218	N	hist	763292	5864900	1.063812432	0.075788938	124.4388838	0.508284557	-0.949928865	-0.355590317	-0.41864185	ag	clay and heavy loam	0	0
N219	N	cont	667431	5897820	-0.346468025	-0.960200928	127	-0.043349929	-1.715763455	2.494991273	-0.374758249	ag	loam	0	0
N219	N	hist	667431	5897820	-0.650403108	-0.960200928	127	-0.043349929	-1.715763455	2.494991273	-0.374758249	ag	loam	0	0
N22	N	hist	561701	5880940	-0.335816017	-1.490714201	123.3360293	-0.118660875	0.007802853	1.469987254	-0.734907858	ag	loam	0	0
N22	N	cont	561701	5880940	-0.071720441	-1.490714201	123.3360293	-0.118660875	0.007802853	1.469987254	-0.734907858	ag	loam	19	0
N220	N	hist	517474	5894750	-0.832469359	0.744804301	128.0122124	-0.3026245	-0.760422529	1.599386508	-1.182564651	ag	clay and heavy loam	30	0
N220	N	cont	517474	5894750	0.918013416	0.744804301	128.0122124	-0.3026245	-0.760422529	1.599386508	-1.182564651	other	clay and heavy loam	0	0
N221	N	cont	742372	5859200	2.677910174	0.266212911	120.9999764	0.472495536	0.723558682	-0.734148278	0.719273956	grass	clay and heavy loam	0	0
N221	N	hist	742372	5859200	0.36783138	0.266212911	120.9999764	0.472495536	0.723558682	-0.734148278	0.719273956	grass	clay and heavy loam	0	0
N222	N	cont	550978	5896340	-0.18889253	-0.751594529	129.6384279	-0.574748102	-0.624512948	-0.564211136	0.535470762	ag	other	0	0
N222	N	hist	550978	5896340	-0.539300946	-0.751594529	129.6384279	-0.574748102	-0.624512948	-0.564211136	0.535470762	ag	other	0	0
N223	N	cont	620897	5908970	1.74609488	-0.82744171	127.1539516	-0.702501846	-0.443795343	-0.50955263	-0.163362992	ag	loam	0	0
N223	N	hist	620897	5908970	-1.027115835	-0.82744171	127.1539516	-0.702501846	-0.443795343	-0.50955263	-0.163362992	grass	loam	0	0
N224	N	cont	747551	5873770	2.604930347	0.407459586	121.4687764	0.136699629	0.15214845	-0.539509651	1.01695011	grass	clay and heavy loam	0	0
N224	N	hist	747551	5873770	0.15665241	0.407459586	121.4687764	0.136699629	0.15214845	-0.539509651	1.01695011	grass	clay and heavy loam	0	0
N225	N	cont	770775	5879870	3.776053002	0.4535513	127.2506973	0.148284399	-1.271327023	-0.212381031	0.162246506	ag	clay and heavy loam	0	0
N225	N	hist	770775	5879870	0.884661497	0.4535513	127.2506973	0.148284399	-1.271327023	-0.212381031	0.162246506	ag	clay and heavy loam	0	0
N226	N	hist	660676	5865480	0.284127534	-1.141768588	118.5820081	-0.383769487	0.679016014	0.960870284	0.281426162	grass	clay and heavy loam	29	16
N226	N	cont	660676	5865480	0.842574155	-1.141768588	118.5820081	-0.383769487	0.679016014	0.960870284	0.281426162	grass	clay and heavy loam	18	16
N227	N	hist	567534	5840290	-0.378169243	-1.401459779	119.4023429	-0.751284082	0.886073385	1.600165882	-0.05018752	grass	loam	36	0
N227	N	cont	567534	5840290	0.240649837	-1.401459779	119.4023429	-0.751284082	0.886073385	1.600165882	-0.05018752	ag	loam	5	0
N228	N	cont	683769	5858780	0.821225825	-1.05229563	119.096207	-0.064030259	-1.155365178	2.007243094	-0.800885994	ag	clay and heavy loam	0	0
N228	N	hist	683769	5858780	-0.788992215	-1.05229563	119.096207	-0.064030259	-1.155365178	2.007243094	-0.800885994	ag	clay and heavy loam	0	0
N229	N	hist	599637	5895310	0.277325315	-1.805941253	127.0580586	-0.884149491	-0.826862476	0.73852784	-0.647665096	ag	loam	0	0
N23	N	hist	700599	5909700	0.102827364	-0.63448966	130.6482407	-0.269972913	-0.654989538	0.32812375	-0.227838276	ag	loam	13	13
N23	N	cont	700599	5909700	0.102827364	-0.63448966	130.6482407	-0.269972913	-0.654989538	0.32812375	-0.227838276	ag	loam	25	13
N230	N	cont	573452	5880400	-0.07829001	-1.615087969	122.8488769	-0.64173767	0.843998072	2.588585879	-0.191401164	grass	loam	0	0
N230	N	hist	573452	5880400	-0.429357598	-1.615087969	122.8488769	-0.64173767	0.843998072	2.588585879	-0.191401164	grass	loam	0	0
N231	N	hist	532134	5862920	-0.89904801	-0.912346671	123.7791022	-0.559719564	-1.775320448	0.430756762	-0.659111654	ag	clay and heavy loam	0	0
N231	N	cont	532134	5862920	-0.291850864	-0.912346671	123.7791022	-0.559719564	-1.775320448	0.430756762	-0.659111654	ag	clay and heavy loam	7	0
N232	N	hist	518805	5858300	-0.692928606	-0.678818249	123.5057161	-0.559719564	-1.124915612	0.260609072	-0.732217962	ag	clay and heavy loam	0	0
N232	N	cont	518805	5858300	0.158358504	-0.678818249	123.5057161	-0.559719564	-1.124915612	0.260609072	-0.732217962	ag	clay and heavy loam	11	0
N233	N	hist	539498	5885350	-0.601783864	-0.619695996	124.882147	0.036791347	0.785290967	-0.883748426	-0.276757231	ag	other	0	0
N233	N	cont	539498	5885350	0.484765281	-0.619695996	124.882147	0.036791347	0.785290967	-0.883748426	-0.276757231	ag	other	0	0
N234	N	cont	612120	5842660	2.495496611	-1.711982454	113.7455778	-1.007998397	1.217254101	1.123270769	-0.277958229	ag	loam	0	0
N234	N	hist	612120	5842660	-0.814031912	-1.711982454	113.7455778	-1.007998397	1.217254101	1.123270769	-0.277958229	grass	loam	0	0
N235	N	cont	666934	5914010	0.164296597	-0.806149935	129	-0.05429369	-0.271247732	2.321923841	-0.644427471	grass	loam	9	1
N235	N	hist	666934	5914010	-0.901225495	-0.806149935	129	-0.05429369	-0.271247732	2.321923841	-0.644427471	grass	loam	12	1
N236	N	hist	632856	5870220	-0.625325744	-1.575381989	116.6893522	0.131655354	-0.184467919	-0.859179551	-0.735781775	grass	loam	0	0
N236	N	cont	632856	5870220	1.878976327	-1.575381989	116.6893522	0.131655354	-0.184467919	-0.859179551	-0.735781775	grass	loam	0	0
N237	N	cont	674401	5849790	1.358451519	-1.398735885	118.2822212	-0.211354181	-1.779571387	0.610443051	-0.741758714	ag	clay and heavy loam	0	0
N237	N	hist	674401	5849790	-0.081868376	-1.398735885	118.2822212	-0.211354181	-1.779571387	0.610443051	-0.741758714	ag	clay and heavy loam	0	0
N238	N	hist	555161	5899730	-0.825691513	-0.836448396	130.9253981	-0.726171047	-0.349021837	-0.294540949	-0.432682323	ag	other	0	0
N238	N	cont	555161	5899730	-0.439954214	-0.836448396	130.9253981	-0.726171047	-0.349021837	-0.294540949	-0.432682323	ag	other	0	0
N239	N	hist	579979	5843080	0.020602502	-1.754885442	117.1162107	-0.830096094	-0.668996614	0.533319979	-0.36701662	ag	clay and heavy loam	19	19
N239	N	cont	579979	5843080	0.773344411	-1.754885442	117.1162107	-0.830096094	-0.668996614	0.533319979	-0.36701662	ag	clay and heavy loam	47	19
N24	N	hist	647936	5878420	0.290458915	-1.58051853	117.1790017	-0.255865831	0.391578421	0.503366448	1.175323169	ag	clay and heavy loam	2	2
N24	N	cont	647936	5878420	0.929031016	-1.58051853	117.1790017	-0.255865831	0.391578421	0.503366448	1.175323169	ag	clay and heavy loam	12	2
N240	N	hist	670856	5886080	-0.426648897	-1.034249225	125.0255756	-0.552233671	-1.432965351	2.991789489	-0.780595514	ag	clay and heavy loam	21	0
N241	N	cont	538959	5870990	-0.252909825	-1.038594811	125.1133551	-0.688603022	-0.134699748	-0.051507885	0.051735696	grass	clay and heavy loam	0	0
N241	N	hist	538959	5870990	-0.638177395	-1.038594811	125.1133551	-0.688603022	-0.134699748	-0.051507885	0.051735696	grass	clay and heavy loam	0	0
N242	N	hist	637765	5866340	-0.54161082	-1.408825367	114.7358503	0.131104703	0.902772568	-0.563182828	-0.674770955	grass	loam	0	0
N242	N	cont	637765	5866340	1.748930984	-1.408825367	114.7358503	0.131104703	0.902772568	-0.563182828	-0.674770955	grass	loam	0	0
N243	N	cont	733229	5908280	1.718420708	-0.494890387	131.1374892	0.07639242	-1.542402024	1.05784993	-0.675357199	ag	clay and heavy loam	0	0
N243	N	hist	733229	5908280	-0.207936526	-0.494890387	131.1374892	0.07639242	-1.542402024	1.05784993	-0.675357199	ag	clay and heavy loam	0	0
N244	N	hist	650931	5892200	-0.004141398	-0.927138795	124.3876411	-0.543346568	-1.761577299	0.622715275	-0.122843462	ag	clay and heavy loam	45	0
N245	N	cont	614470	5868660	1.880649185	-1.75105282	121.9958422	-0.913721546	-1.758517147	1.268001578	-0.780621671	ag	clay and heavy loam	0	0
N245	N	hist	614470	5868660	-0.40444752	-1.75105282	121.9958422	-0.913721546	-1.758517147	1.268001578	-0.780621671	ag	clay and heavy loam	0	0
N246	N	cont	621010	5899700	1.708605129	-1.233413219	125.2423623	-0.424581406	-1.086732919	0.260992943	-0.538291456	ag	loam	0	0
N246	N	hist	621010	5899700	-0.516002794	-1.233413219	125.2423623	-0.424581406	-1.086732919	0.260992943	-0.538291456	ag	loam	0	0
N247	N	hist	620671	5872760	-0.495247165	-1.555143741	122.1384496	-0.913707242	-0.649902261	0.567484453	-0.437854091	grass	clay and heavy loam	10	0
N247	N	cont	620671	5872760	2.058631335	-1.555143741	122.1384496	-0.913707242	-0.649902261	0.567484453	-0.437854091	grass	clay and heavy loam	0	0
N248	N	hist	523526	5887850	-0.900889816	-0.127723718	127.6327394	-0.20513368	0.214141516	0.625995622	-0.210912154	ag	loam	0	0
N248	N	cont	523526	5887850	0.902038174	-0.127723718	127.6327394	-0.20513368	0.214141516	0.625995622	-0.210912154	ag	loam	0	0
N249	N	cont	758113	5919140	2.130807969	-0.720334871	132.08043	0.176619507	-1.643344331	-0.014339915	-0.716930913	ag	clay and heavy loam	0	0
N249	N	hist	758113	5919140	-0.754734072	-0.720334871	132.08043	0.176619507	-1.643344331	-0.014339915	-0.716930913	ag	clay and heavy loam	19	0
N25	N	hist	599852	5880100	-0.236358499	-1.747709906	122.0332048	-0.66898149	0.708900692	2.369663372	-0.526096189	ag	loam	5	4
N250	N	hist	631012	5857640	-0.862509351	-1.467971535	116.8656301	-0.599380756	0.231403731	-0.736210709	-0.608244046	grass	loam	0	0
N251	N	cont	556712	5866660	-0.390516266	-1.44907707	122.6132097	-0.904884822	0.095728268	1.832582018	-0.115740007	ag	clay and heavy loam	0	0
N251	N	hist	556712	5866660	-0.793818023	-1.44907707	122.6132097	-0.904884822	0.095728268	1.832582018	-0.115740007	ag	clay and heavy loam	10	0
N252	N	hist	657837	5891730	-0.120626619	-1.33886006	124.7056499	-0.558769973	-1.892452065	1.42614459	-0.533796174	ag	clay and heavy loam	0	0
N253	N	cont	712445	5877800	0.726770265	-0.699186492	125.9066616	0.148284399	-1.415248417	1.291952771	-0.803667855	ag	clay and heavy loam	0	0
N253	N	hist	712445	5877800	0.021837759	-0.699186492	125.9066616	0.148284399	-1.415248417	1.291952771	-0.803667855	ag	clay and heavy loam	0	0
N254	N	cont	511663	5885960	0.339514653	1.204305176	126.1951555	-0.205717583	-0.85472618	1.108962869	-0.685190857	other	loam	0	0
N254	N	hist	511663	5885960	-0.814411352	1.204305176	126.1951555	-0.205717583	-0.85472618	1.108962869	-0.685190857	ag	loam	0	0
N255	N	hist	605457	5853620	-0.646932758	-1.890878419	117.950264	-0.913721546	-0.574991843	2.106049033	-0.363428322	ag	clay and heavy loam	19	0
N256	N	hist	560201	5838310	-0.428748279	-1.354401725	115.9026329	-0.913721546	-1.112729321	2.377177928	-0.788278141	ag	loam	0	0
N257	N	cont	639530	5909230	1.310908001	-1.117836524	124.1452432	-0.264934694	0.885860253	-0.792970034	-0.445343992	other	loam	0	0
N257	N	hist	639530	5909230	-0.112035217	-1.117836524	124.1452432	-0.264934694	0.885860253	-0.792970034	-0.445343992	other	loam	0	0
N258	N	hist	658362	5908910	-0.972659867	-0.729673293	128.9499369	-0.551692226	-0.980599987	1.248040313	-0.529870079	ag	loam	11	0
N258	N	cont	658362	5908910	0.346067604	-0.729673293	128.9499369	-0.551692226	-0.980599987	1.248040313	-0.529870079	ag	loam	0	0
N259	N	cont	762024	5881710	3.28105867	0.245985929	127	0.483382622	-0.108585076	-0.215351956	-0.371617987	grass	clay and heavy loam	0	0
N259	N	hist	762024	5881710	0.64388623	0.245985929	127	0.483382622	-0.108585076	-0.215351956	-0.371617987	grass	clay and heavy loam	0	0
N26	N	cont	764277	5930710	1.406759456	-0.500575105	134.0930105	-0.205717583	-1.278337419	-0.770668321	-0.697005202	ag	clay and heavy loam	0	0
N26	N	hist	764277	5930710	-0.739971928	-0.500575105	134.0930105	-0.205717583	-1.278337419	-0.770668321	-0.697005202	ag	clay and heavy loam	0	0
N260	N	hist	602765	5868830	-0.161622725	-1.717322533	119.7074999	-0.727145043	-0.76787177	2.620156319	-0.543156045	ag	loam	28	19
N261	N	cont	656424	5852260	1.583484193	-0.98997187	118.4381799	-0.052010953	-1.642589684	0.18101178	-0.672655854	ag	clay and heavy loam	68	68
N261	N	hist	656424	5852260	0.048719816	-0.98997187	118.4381799	-0.052010953	-1.642589684	0.18101178	-0.672655854	ag	clay and heavy loam	68	68
N262	N	cont	712179	5909080	0.632159605	-0.483149347	129.7691125	-0.043547189	-1.427655104	-0.317768604	-0.615356952	ag	clay and heavy loam	55	0
N262	N	hist	712179	5909080	0.097243784	-0.483149347	129.7691125	-0.043547189	-1.427655104	-0.317768604	-0.615356952	ag	clay and heavy loam	0	0
N263	N	hist	621363	5892340	-0.107997093	-1.511388999	122.7914637	-0.205700074	0.199940023	0.846756055	1.195895366	ag	loam	0	0
N263	N	cont	621363	5892340	1.757887977	-1.511388999	122.7914637	-0.205700074	0.199940023	0.846756055	1.195895366	ag	loam	0	0
N264	N	cont	754499	5899350	2.810664218	0.332788843	125.6784989	0.163839453	0.801389213	-0.853976361	3.345671266	grass	loam	0	0
N264	N	hist	754499	5899350	0.210344513	0.332788843	125.6784989	0.163839453	0.801389213	-0.853976361	3.345671266	other	loam	4	0
N265	N	cont	724949	5865280	1.68399971	-0.605912219	124.1200605	-0.162356624	-1.873958792	0.59102851	-0.688675885	ag	clay and heavy loam	0	0
N265	N	hist	724949	5865280	0.247623772	-0.605912219	124.1200605	-0.162356624	-1.873958792	0.59102851	-0.688675885	ag	clay and heavy loam	0	0
N266	N	cont	575050	5867480	0.493356682	-1.641280717	119.9176088	-0.567847572	-0.976328803	3.304446192	-0.698628811	ag	loam	31	9
N266	N	hist	575050	5867480	-0.597983928	-1.641280717	119.9176088	-0.567847572	-0.976328803	3.304446192	-0.698628811	grass	loam	42	9
N267	N	cont	531409	5828330	-0.01166926	-1.351222583	114.9321837	-0.906111439	1.062290864	3.986211825	-0.400264984	ag	loam	0	0
N267	N	hist	531409	5828330	-0.83804186	-1.351222583	114.9321837	-0.906111439	1.062290864	3.986211825	-0.400264984	grass	loam	0	0
N268	N	hist	696206	5889910	-0.375781819	-0.322865043	123.3686158	-0.164070915	-1.894426892	1.290568511	-1.540724153	other	loam	0	0
N269	N	cont	624599	5851000	2.834981595	0.28363616	116.456067	-0.913721546	-3.511118495	0.323284655	-1.540724153	other	other	0	0
N269	N	hist	624599	5851000	-0.603296084	0.28363616	116.456067	-0.913721546	-3.511118495	0.323284655	-1.540724153	other	other	0	0
N27	N	cont	532476	5874540	0.108383248	-0.490349885	125.5617031	-0.559719564	0.672759725	-0.746981185	0.403326995	grass	other	0	0
N27	N	hist	532476	5874540	-0.994897804	-0.490349885	125.5617031	-0.559719564	0.672759725	-0.746981185	0.403326995	grass	other	0	0
N270	N	cont	782605	5881130	3.755086881	0.367041232	128.3490524	1.009512821	1.049229527	-0.848738274	10.66743526	grass	clay and heavy loam	0	0
N271	N	hist	652583	5912740	-0.715434643	-0.617208797	129.0532812	-0.264883253	-1.644790117	0.671280709	-0.071514054	ag	loam	0	0
N271	N	cont	652583	5912740	0.729650683	-0.617208797	129.0532812	-0.264883253	-1.644790117	0.671280709	-0.071514054	ag	loam	0	0
N272	N	cont	572883	5837980	0.555894993	-1.556265014	115.8083915	-0.851570274	-0.927097716	0.926740707	-0.561078183	ag	loam	27	27
N272	N	hist	572883	5837980	-0.406530284	-1.556265014	115.8083915	-0.851570274	-0.927097716	0.926740707	-0.561078183	ag	loam	34	27
N273	N	hist	751049	5919210	-0.379687002	-0.66634977	130.1575032	0.036613987	-0.159531937	0.745995866	-0.894277603	grass	clay and heavy loam	0	0
N274	N	cont	729304	5856700	2.163711207	-0.666482148	119.4415481	0.157376957	-0.193918258	-0.301286601	-0.554962775	ag	clay and heavy loam	0	0
N274	N	hist	729304	5856700	0.18555076	-0.666482148	119.4415481	0.157376957	-0.193918258	-0.301286601	-0.554962775	ag	clay and heavy loam	0	0
N275	N	cont	538866	5877670	0.087638697	-0.894466925	126.7353044	-0.5597708	-0.025598032	-0.52122811	-0.506109025	ag	other	0	0
N275	N	hist	538866	5877670	-0.804548135	-0.894466925	126.7353044	-0.5597708	-0.025598032	-0.52122811	-0.506109025	grass	other	0	0
N276	N	cont	648691	5865230	1.302576945	-1.156398402	116.1802421	-0.37723825	0.566898725	-0.132850043	-0.136152946	ag	clay and heavy loam	0	0
N276	N	hist	648691	5865230	0.028202375	-1.156398402	116.1802421	-0.37723825	0.566898725	-0.132850043	-0.136152946	ag	clay and heavy loam	37	0
N277	N	cont	597718	5904600	0.43972551	-1.701834183	128.7728316	-0.398324828	-0.665174818	0.227624128	-0.274267309	ag	loam	5	3
N277	N	hist	597718	5904600	0.126618511	-1.701834183	128.7728316	-0.398324828	-0.665174818	0.227624128	-0.274267309	grass	loam	13	3
N278	N	cont	639681	5887700	1.210807928	-1.496632195	119.3386042	-0.821451139	-0.105723298	-0.506627072	-0.52962376	grass	clay and heavy loam	0	0
N278	N	hist	639681	5887700	0.402374241	-1.496632195	119.3386042	-0.821451139	-0.105723298	-0.506627072	-0.52962376	ag	clay and heavy loam	0	0
N279	N	cont	587313	5860070	1.061629961	-1.913492691	118.4501953	-0.429791017	-0.095880297	2.161140266	-0.728920685	other	loam	0	0
N279	N	hist	587313	5860070	-0.494083919	-1.913492691	118.4501953	-0.429791017	-0.095880297	2.161140266	-0.728920685	other	loam	0	0
N28	N	cont	579804	5864470	0.692448974	-1.747928005	120.5904372	-0.48948873	-0.755764663	2.799039971	-0.804339714	ag	loam	5	0
N28	N	hist	579804	5864470	-0.682843264	-1.747928005	120.5904372	-0.48948873	-0.755764663	2.799039971	-0.804339714	ag	loam	0	0
N280	N	cont	631205	5904960	1.698778471	-0.944930312	124.3093792	-0.894314802	0.768630498	-0.175749316	-0.295623271	grass	loam	0	0
N280	N	hist	631205	5904960	-0.4737105	-0.944930312	124.3093792	-0.894314802	0.768630498	-0.175749316	-0.295623271	grass	loam	0	0
N281	N	cont	653873	5899060	0.406224031	-0.804198559	126.7069057	-0.552857801	-1.849814381	1.001618719	0.113487491	ag	loam	0	0
N281	N	hist	653873	5899060	-0.412119403	-0.804198559	126.7069057	-0.552857801	-1.849814381	1.001618719	0.113487491	ag	loam	0	0
N282	N	hist	632686	5852680	-0.585875093	-1.504273749	116.1520558	-0.559719564	0.991134429	-0.155535626	-0.62210014	grass	loam	0	0
N282	N	cont	632686	5852680	2.427745851	-1.504273749	116.1520558	-0.559719564	0.991134429	-0.155535626	-0.62210014	other	loam	0	0
N283	N	cont	573903	5850210	0.337620224	-1.731863336	117.0021488	-0.913721546	1.045554861	1.62343076	-0.750119548	ag	loam	24	24
N283	N	hist	573903	5850210	-0.168757299	-1.731863336	117.0021488	-0.913721546	1.045554861	1.62343076	-0.750119548	grass	loam	31	24
N284	N	cont	511599	5855750	-0.235411285	-0.41749382	123.4770761	-0.205794139	-1.248763843	0.265343475	-0.731239468	ag	clay and heavy loam	0	0
N284	N	hist	511599	5855750	-0.670454143	-0.41749382	123.4770761	-0.205794139	-1.248763843	0.265343475	-0.731239468	ag	clay and heavy loam	0	0
N285	N	cont	538815	5849050	-0.614202898	-1.211460962	117.9375033	-0.455128275	0.592473208	2.193583139	-1.23595107	other	other	0	0
N285	N	hist	538815	5849050	-0.614202898	-1.211460962	117.9375033	-0.455128275	0.592473208	2.193583139	-1.23595107	grass	other	0	0
N286	N	hist	561419	5856860	-0.684939323	-1.364062026	119.7814649	-0.913721546	-1.208394732	2.99980424	-0.54398389	ag	clay and heavy loam	0	0
N286	N	cont	561419	5856860	-0.382910855	-1.364062026	119.7814649	-0.913721546	-1.208394732	2.99980424	-0.54398389	ag	clay and heavy loam	0	0
N287	N	hist	558300	5891650	-0.604669822	-1.212990605	127.5141103	-0.743429084	2.312707796	0.424382185	0.276335972	grass	other	0	0
N287	N	cont	558300	5891650	-0.454057185	-1.212990605	127.5141103	-0.743429084	2.312707796	0.424382185	0.276335972	other	other	0	0
N288	N	cont	730795	5886890	1.527653933	-0.527579314	127.469755	0.148284399	-1.590588401	-0.277060883	-0.737628156	ag	clay and heavy loam	14	14
N288	N	hist	730795	5886890	-0.975848269	-0.527579314	127.469755	0.148284399	-1.590588401	-0.277060883	-0.737628156	ag	clay and heavy loam	40	14
N289	N	cont	569789	5901960	-1.05671324	-1.682539535	128.8367013	-0.205717583	1.292666143	0.999152642	0.035860422	ag	other	0	0
N289	N	hist	569789	5901960	-1.05671324	-1.682539535	128.8367013	-0.205717583	1.292666143	0.999152642	0.035860422	ag	other	0	0
N29	N	cont	636000	5901240	1.403568839	-1.067860247	121.5100637	0.478463404	-0.043318091	-0.4592528	-0.308316477	other	loam	0	0
N29	N	hist	636000	5901240	-0.138656929	-1.067860247	121.5100637	0.478463404	-0.043318091	-0.4592528	-0.308316477	other	loam	0	0
N290	N	cont	773563	5929500	1.23041139	0.207158809	134.2623118	0.148284399	-0.330717348	-0.593834306	0.110179777	ag	loam	9	0
N291	N	cont	549428	5876660	-0.039930594	-1.32808774	125.7145957	-0.559719564	0.230200763	0.498224909	-0.71705686	grass	clay and heavy loam	2	2
N291	N	hist	549428	5876660	-0.217159404	-1.32808774	125.7145957	-0.559719564	0.230200763	0.498224909	-0.71705686	grass	clay and heavy loam	8	2
N292	N	hist	651510	5882700	0.458608868	-1.495940377	122.446997	-0.188450391	-1.084639563	0.841719209	-0.39391852	ag	clay and heavy loam	8	2
N293	N	hist	587249	5843370	-0.311930702	-1.809024573	118.2226721	-0.882876371	-0.000259169	0.221977742	-0.399915567	grass	clay and heavy loam	9	7
N293	N	cont	587249	5843370	1.14877923	-1.809024573	118.2226721	-0.882876371	-0.000259169	0.221977742	-0.399915567	grass	clay and heavy loam	7	7
N294	N	hist	672171	5859360	-0.295346141	-1.497917596	119.5175203	-0.104442394	-1.641889743	1.659072554	-0.833836936	ag	clay and heavy loam	0	0
N294	N	cont	672171	5859360	0.868553312	-1.497917596	119.5175203	-0.104442394	-1.641889743	1.659072554	-0.833836936	ag	clay and heavy loam	0	0
N295	N	cont	606533	5840930	2.214522893	-1.878444811	114.2678575	-0.913721546	1.20476147	0.693498668	0.127041657	ag	loam	0	0
N295	N	hist	606533	5840930	-0.635308609	-1.878444811	114.2678575	-0.913721546	1.20476147	0.693498668	0.127041657	grass	loam	23	0
N296	N	hist	629435	5897800	-0.259612337	-1.453486869	122.7443786	-0.230366859	1.076222597	-0.172559701	-0.469528217	grass	loam	0	0
N296	N	cont	629435	5897800	1.748388136	-1.453486869	122.7443786	-0.230366859	1.076222597	-0.172559701	-0.469528217	grass	loam	0	0
N297	N	cont	522880	5833030	0.229549148	-1.139681207	116.2109559	-0.615052878	1.092527304	3.152794081	-0.088900234	ag	loam	0	0
N297	N	hist	522880	5833030	-0.450988431	-1.139681207	116.2109559	-0.615052878	1.092527304	3.152794081	-0.088900234	ag	loam	0	0
N298	N	hist	625865	5845990	-0.713271559	0.861634902	113.2933527	-0.913721546	-4.110424485	0.744274265	-1.540724153	other	other	0	0
N298	N	cont	625865	5845990	2.955720972	0.861634902	113.2933527	-0.913721546	-4.110424485	0.744274265	-1.540724153	other	other	0	0
N299	N	cont	715224	5900280	0.650566585	-0.484306507	129.1743821	0.148284399	-1.154764325	-0.317267246	-0.678476261	ag	clay and heavy loam	8	4
N299	N	hist	715224	5900280	-0.210706159	-0.484306507	129.1743821	0.148284399	-1.154764325	-0.317267246	-0.678476261	ag	clay and heavy loam	13	4
N3	N	cont	698774	5878900	0.081523348	-0.689116157	121.7911459	-0.195410677	0.515663045	2.167526475	-0.566079164	grass	clay and heavy loam	0	0
N3	N	hist	698774	5878900	-0.189668028	-0.689116157	121.7911459	-0.195410677	0.515663045	2.167526475	-0.566079164	ag	clay and heavy loam	0	0
N30	N	cont	612737	5857370	2.202901513	-1.833109697	118.7283533	-0.913721546	-0.434497989	1.280529715	0.14766401	ag	clay and heavy loam	7	6
N30	N	hist	612737	5857370	-0.72721223	-1.833109697	118.7283533	-0.913721546	-0.434497989	1.280529715	0.14766401	ag	clay and heavy loam	14	6
N31	N	cont	714991	5890730	0.630342725	-0.52452772	126.7338007	0.38415017	-1.274116819	0.304521531	-0.787335489	ag	clay and heavy loam	0	0
N31	N	hist	714991	5890730	-0.353237008	-0.52452772	126.7338007	0.38415017	-1.274116819	0.304521531	-0.787335489	ag	clay and heavy loam	0	0
N32	N	cont	698807	5871460	0.399338723	-0.851474535	124.2113587	-0.205717583	-1.371078498	2.965116306	-0.798209518	ag	clay and heavy loam	0	0
N32	N	hist	698807	5871460	-0.458305801	-0.851474535	124.2113587	-0.205717583	-1.371078498	2.965116306	-0.798209518	ag	clay and heavy loam	0	0
N33	N	hist	650643	5873800	0.279757053	-1.044200681	119.1806695	-0.551378314	-1.565725272	0.735119535	-0.077865546	ag	clay and heavy loam	26	9
N34	N	hist	772041	5865250	1.095325315	0.256752324	122.931914	0.855854242	0.763091387	-0.634986386	0.858502524	grass	clay and heavy loam	0	0
N35	N	cont	555907	5853380	-0.673298002	-1.130247283	121.6084118	-0.912015705	-0.602185527	2.791281134	-0.219579241	ag	clay and heavy loam	0	0
N35	N	hist	555907	5853380	-0.673298002	-1.130247283	121.6084118	-0.912015705	-0.602185527	2.791281134	-0.219579241	ag	clay and heavy loam	0	0
N36	N	cont	763501	5892600	3.304318047	0.361599221	128.4598319	0.10350797	-1.508786806	-0.512185051	-0.775280149	ag	clay and heavy loam	0	0
N37	N	hist	521214	5882760	-0.97342484	0.292509867	126.894297	-0.469723849	1.046910516	0.15116992	-0.108942212	ag	loam	0	0
N37	N	cont	521214	5882760	0.638734713	0.292509867	126.894297	-0.469723849	1.046910516	0.15116992	-0.108942212	ag	loam	12	0
N38	N	cont	700170	5894870	-0.205587878	-0.677003318	126.7663745	0.131391633	0.562517435	0.563110656	-0.523373714	grass	loam	0	0
N38	N	hist	700170	5894870	-0.205587878	-0.677003318	126.7663745	0.131391633	0.562517435	0.563110656	-0.523373714	grass	loam	0	0
N39	N	cont	531173	5852640	-0.310712064	-1.062545144	122.2742902	-0.559719564	-1.173157158	1.41031284	-0.892147483	ag	clay and heavy loam	0	0
N39	N	hist	531173	5852640	-0.622268069	-1.062545144	122.2742902	-0.559719564	-1.173157158	1.41031284	-0.892147483	ag	clay and heavy loam	56	0
N4	N	hist	569723	5854980	-0.514645674	-1.652951543	119.9340759	-0.91351304	-0.611852355	2.36049701	-0.707690882	ag	loam	32	14
N4	N	cont	569723	5854980	0.075496627	-1.652951543	119.9340759	-0.91351304	-0.611852355	2.36049701	-0.707690882	ag	loam	17	14
N40	N	cont	721607	5916920	1.295586392	-0.754491102	130.9386665	-0.182885014	1.028782577	1.033642824	-0.468047377	grass	clay and heavy loam	0	0
N40	N	hist	721607	5916920	-0.161877531	-0.754491102	130.9386665	-0.182885014	1.028782577	1.033642824	-0.468047377	grass	clay and heavy loam	0	0
N41	N	cont	612924	5898850	1.261337111	-1.486908808	126.2384902	-0.559780014	-1.426852064	0.090681236	-0.821515944	ag	loam	0	0
N41	N	hist	612924	5898850	-0.362520817	-1.486908808	126.2384902	-0.559780014	-1.426852064	0.090681236	-0.821515944	ag	loam	0	0
N42	N	hist	620294	5846210	-0.8159064	-1.533813461	113.7545742	-0.912542798	-0.574694412	1.072506804	-0.704331363	grass	loam	7	0
N42	N	cont	620294	5846210	2.910343306	-1.533813461	113.7545742	-0.912542798	-0.574694412	1.072506804	-0.704331363	grass	loam	0	0
N43	N	hist	662519	5895590	-0.380468038	-1.205753401	125.8962235	-0.24185295	-1.658217448	1.996797164	-0.695752815	ag	loam	0	0
N44	N	cont	638549	5849910	2.295612205	-0.998974445	112.5160772	-0.833092542	0.437476132	0.010541872	0.462357738	ag	clay and heavy loam	23	20
N44	N	hist	638549	5849910	-0.503993666	-0.998974445	112.5160772	-0.833092542	0.437476132	0.010541872	0.462357738	ag	clay and heavy loam	59	20
N45	N	hist	705795	5909110	0.129964227	-0.346957277	128.7830497	-0.002730717	0.375907673	-0.174511625	-0.714855768	ag	loam	0	0
N45	N	cont	705795	5909110	0.320514971	-0.346957277	128.7830497	-0.002730717	0.375907673	-0.174511625	-0.714855768	ag	loam	0	0
N46	N	hist	574617	5861780	-0.551714441	-1.747048605	119.5277408	-0.438087021	0.661162237	2.714739683	-0.607854099	ag	loam	0	0
N46	N	cont	574617	5861780	0.379164717	-1.747048605	119.5277408	-0.438087021	0.661162237	2.714739683	-0.607854099	ag	loam	0	0
N47	N	cont	713114	5867140	1.106198894	-0.602901467	122.1651919	-0.124814766	-1.407543871	1.886882245	-0.804318321	other	clay and heavy loam	0	0
N47	N	hist	713114	5867140	0.245081249	-0.602901467	122.1651919	-0.124814766	-1.407543871	1.886882245	-0.804318321	ag	clay and heavy loam	0	0
N48	N	cont	527363	5880360	0.537166735	-0.584595462	126.4660446	-0.52207122	-0.088307549	-0.249141865	-0.283133991	ag	loam	0	0
N48	N	hist	527363	5880360	-0.904484799	-0.584595462	126.4660446	-0.52207122	-0.088307549	-0.249141865	-0.283133991	ag	loam	0	0
N49	N	cont	591344	5883960	0.345009604	-1.875760217	125.5410185	-0.742155687	-1.379757411	2.370535805	-0.749775105	ag	loam	0	0
N49	N	hist	591344	5883960	-0.441898496	-1.875760217	125.5410185	-0.742155687	-1.379757411	2.370535805	-0.749775105	ag	loam	0	0
N5	N	hist	560101	5886810	-0.360803645	-1.639278036	125.513738	-0.520392824	1.729676265	0.878954647	0.481742107	grass	other	0	0
N5	N	cont	560101	5886810	-0.323430218	-1.639278036	125.513738	-0.520392824	1.729676265	0.878954647	0.481742107	other	other	0	0
N50	N	cont	528102	5844660	0.011828305	-1.141129478	118.6910674	-0.555050869	1.052171516	2.065463453	-0.368369986	ag	other	18	0
N50	N	hist	528102	5844660	-0.225828355	-1.141129478	118.6910674	-0.555050869	1.052171516	2.065463453	-0.368369986	grass	other	31	0
N51	N	cont	731084	5913710	1.696789875	-0.680444665	130.8829603	-0.205712267	-0.726246015	1.579215859	-0.573486596	ag	clay and heavy loam	0	0
N51	N	hist	731084	5913710	0.078293956	-0.680444665	130.8829603	-0.205712267	-0.726246015	1.579215859	-0.573486596	ag	clay and heavy loam	0	0
N52	N	hist	738100	5899720	-0.530222089	-0.269553573	127.9764503	0.146334512	-0.069125339	0.629694738	-0.842057487	ag	clay and heavy loam	0	0
N52	N	cont	738100	5899720	1.905863923	-0.269553573	127.9764503	0.146334512	-0.069125339	0.629694738	-0.842057487	ag	clay and heavy loam	6	0
N53	N	hist	634503	5884360	0.12111248	-1.560029316	120.446121	-0.20600618	0.730298571	-0.732883832	-0.657276184	grass	loam	0	0
N53	N	cont	634503	5884360	1.528013985	-1.560029316	120.446121	-0.20600618	0.730298571	-0.732883832	-0.657276184	grass	loam	0	0
N54	N	cont	740295	5911600	2.144368091	-0.739515316	130.6403033	-0.033104028	-1.386578114	1.249680486	-0.929530982	ag	clay and heavy loam	0	0
N54	N	hist	740295	5911600	0.091843	-0.739515316	130.6403033	-0.033104028	-1.386578114	1.249680486	-0.929530982	ag	clay and heavy loam	0	0
N55	N	hist	749719	5860030	0.572147199	0.074016466	121.3115548	0.502286381	-0.776076269	-0.235880884	-0.464286755	ag	clay and heavy loam	0	0
N55	N	cont	749719	5860030	3.011229954	0.074016466	121.3115548	0.502286381	-0.776076269	-0.235880884	-0.464286755	ag	clay and heavy loam	0	0
N56	N	hist	562794	5842720	-0.235544227	-1.426116381	116.3594799	-0.913721546	0.808699551	2.21347461	-0.754496929	grass	loam	16	0
N56	N	cont	562794	5842720	-0.049059304	-1.426116381	116.3594799	-0.913721546	0.808699551	2.21347461	-0.754496929	ag	loam	0	0
N57	N	cont	594438	5843650	1.528130309	-1.969721752	117.8418714	-0.913572085	-1.461329256	0.445227516	-0.523820847	ag	clay and heavy loam	28	27
N57	N	hist	594438	5843650	-0.554500691	-1.969721752	117.8418714	-0.913572085	-1.461329256	0.445227516	-0.523820847	ag	clay and heavy loam	29	27
N58	N	hist	544276	5893630	-0.139726007	-0.009642124	126.6604539	0.089791061	0.67205657	-0.837381524	-0.171926793	ag	other	0	0
N58	N	cont	544276	5893630	0.206638745	-0.009642124	126.6604539	0.089791061	0.67205657	-0.837381524	-0.171926793	ag	other	0	0
N59	N	hist	666694	5856360	0.048165889	-1.508845527	119.0409768	0.106375579	-1.874597265	1.310192436	-0.780561585	ag	clay and heavy loam	0	0
N59	N	cont	666694	5856360	1.124389843	-1.508845527	119.0409768	0.106375579	-1.874597265	1.310192436	-0.780561585	ag	clay and heavy loam	0	0
N6	N	cont	631099	5864900	2.105349503	-1.435305524	116.878102	-0.744214596	-1.277867472	-0.576660172	-0.56885196	grass	loam	0	0
N6	N	hist	631099	5864900	-0.904831003	-1.435305524	116.878102	-0.744214596	-1.277867472	-0.576660172	-0.56885196	grass	loam	0	0
N60	N	cont	578264	5836880	0.839383538	-1.599906628	115.6626203	-0.913721546	-1.152692348	0.29069056	-0.428710597	ag	clay and heavy loam	3	3
N60	N	hist	578264	5836880	-0.270347434	-1.599906628	115.6626203	-0.913721546	-1.152692348	0.29069056	-0.428710597	ag	clay and heavy loam	3	3
N61	N	cont	700348	5900730	-0.148239859	-0.820157266	128.7274608	0.148284399	-0.655438186	0.215507779	-0.586890457	ag	loam	0	0
N61	N	hist	700348	5900730	-0.148239859	-0.820157266	128.7274608	0.148284399	-0.655438186	0.215507779	-0.586890457	grass	loam	0	0
N62	N	hist	548948	5887990	-0.162420379	-0.711523053	127.09043	-0.84717857	1.079926383	-0.102889533	-0.58333918	ag	other	0	0
N62	N	cont	548948	5887990	0.088009828	-0.711523053	127.09043	-0.84717857	1.079926383	-0.102889533	-0.58333918	ag	other	0	0
N63	N	cont	678041	5913250	-0.152505093	-0.564901544	127.1663847	-0.202270325	0.768447249	2.692463562	-0.51596433	ag	clay and heavy loam	0	0
N63	N	hist	678041	5913250	-0.606470083	-0.564901544	127.1663847	-0.202270325	0.768447249	2.692463562	-0.51596433	grass	clay and heavy loam	0	0
N64	N	hist	525499	5874100	-0.772404884	-0.138252462	123.0417544	-0.186034799	0.581159548	-0.861985296	-0.31412917	ag	other	0	0
N64	N	cont	525499	5874100	0.360159496	-0.138252462	123.0417544	-0.186034799	0.581159548	-0.861985296	-0.31412917	ag	other	0	0
N65	N	hist	703652	5917670	-0.275953171	-0.428719816	131.0440906	-0.206362913	0.034984748	0.136068688	-0.084893555	ag	loam	0	0
N65	N	cont	703652	5917670	0.528270674	-0.428719816	131.0440906	-0.206362913	0.034984748	0.136068688	-0.084893555	ag	loam	0	0
N66	N	cont	681362	5884840	-0.619448583	-1.002783312	125.3548067	-0.38298015	-0.571098756	3.025814374	-0.215818116	ag	loam	0	0
N66	N	hist	681362	5884840	-0.619448583	-1.002783312	125.3548067	-0.38298015	-0.571098756	3.025814374	-0.215818116	ag	loam	0	0
N67	N	hist	665620	5886090	-0.257512955	-1.019223816	124.2457259	-0.203586505	-0.309008269	2.389961979	-0.563847849	ag	clay and heavy loam	0	0
N68	N	hist	529523	5868770	-0.786835779	-0.321737163	124.6645703	-0.91288291	-0.607384084	-0.29123152	-0.19606395	ag	other	0	0
N68	N	cont	529523	5868770	0.002256454	-0.321737163	124.6645703	-0.91288291	-0.607384084	-0.29123152	-0.19606395	ag	other	0	0
N69	N	hist	533205	5833280	-0.750352513	-1.260656013	116.6795701	-0.671709617	0.932688207	3.514213969	-0.380620663	grass	loam	9	0
N69	N	cont	533205	5833280	0.180410321	-1.260656013	116.6795701	-0.671709617	0.932688207	3.514213969	-0.380620663	ag	loam	0	0
N7	N	hist	657378	5873170	0.527196057	-0.803563813	121.5341083	-0.335467676	-1.705525375	1.22981228	1.832339615	ag	clay and heavy loam	45	32
N70	N	hist	586735	5895910	-0.16610953	-1.932417688	126.8347282	-0.360318199	-0.22729469	1.807444317	-0.534178447	ag	loam	7	6
N70	N	cont	586735	5895910	-0.16610953	-1.932417688	126.8347282	-0.360318199	-0.22729469	1.807444317	-0.534178447	ag	loam	34	6
N71	N	hist	668232	5904490	-0.941608959	-0.634441651	128.0132327	0.147309633	-1.379849831	2.41133077	-0.426441369	ag	loam	11	0
N71	N	cont	668232	5904490	-0.247996497	-0.634441651	128.0132327	0.147309633	-1.379849831	2.41133077	-0.426441369	ag	loam	0	0
N72	N	hist	656674	5882030	0.261012178	-1.30776448	118.160888	-0.373628179	0.046276774	1.444954245	0.180098272	grass	clay and heavy loam	0	0
N73	N	hist	608115	5896540	-0.106163596	-1.564195994	126.1425554	-0.559719564	-1.420128413	0.340489033	-0.864890763	ag	loam	0	0
N74	N	hist	566603	5846000	-0.091318363	-1.521092365	116.4899093	-0.913721546	0.983982228	1.969856434	-0.71262485	ag	loam	15	0
N75	N	cont	677846	5873280	0.04438811	-1.29995673	122.1515598	-0.080626749	-1.678202229	3.152305519	-0.855731006	ag	clay and heavy loam	0	0
N75	N	hist	677846	5873280	-0.494250097	-1.29995673	122.1515598	-0.080626749	-1.678202229	3.152305519	-0.855731006	ag	clay and heavy loam	0	0
N76	N	cont	528033	5838050	0.237647555	-1.190973181	116.8077701	-0.814540568	0.573133377	2.789443208	-0.78411681	ag	other	0	0
N76	N	hist	528033	5838050	-0.361257864	-1.190973181	116.8077701	-0.814540568	0.573133377	2.789443208	-0.78411681	ag	other	0	0
N77	N	cont	529000	5890470	0.958671628	-0.382409131	127.5454572	-0.605223848	0.245043409	0.385704324	-0.443640948	ag	loam	0	0
N77	N	hist	529000	5890470	-0.858995241	-0.382409131	127.5454572	-0.605223848	0.245043409	0.385704324	-0.443640948	ag	loam	0	0
N78	N	cont	691702	5868280	0.379004079	-1.037496132	123.7031123	0.148284399	-1.550054355	2.959893341	-0.746636786	ag	clay and heavy loam	27	0
N78	N	hist	691702	5868280	-0.885118418	-1.037496132	123.7031123	0.148284399	-1.550054355	2.959893341	-0.746636786	ag	clay and heavy loam	0	0
N79	N	cont	764240	5924480	1.703758271	-0.464010259	133.0146013	0.146361915	-1.243274441	-0.474472683	-0.782585385	ag	clay and heavy loam	0	0
N79	N	hist	764240	5924480	-1.051376712	-0.464010259	133.0146013	0.146361915	-1.243274441	-0.474472683	-0.782585385	ag	clay and heavy loam	0	0
N8	N	cont	743801	5916510	2.41176507	-0.706717519	129.9479397	0.454294682	0.140463275	1.310157538	-0.832186457	ag	clay and heavy loam	0	0
N8	N	hist	743801	5916510	0.045324246	-0.706717519	129.9479397	0.454294682	0.140463275	1.310157538	-0.832186457	grass	clay and heavy loam	0	0
N80	N	hist	766373	5875230	0.992848898	0.256798695	124.1595465	0.435689087	-0.370898183	0.083192272	-0.335787125	ag	clay and heavy loam	0	0
N80	N	cont	766373	5875230	3.588000467	0.256798695	124.1595465	0.435689087	-0.370898183	0.083192272	-0.335787125	ag	clay and heavy loam	0	0
N81	N	hist	706882	5874240	0.009806473	-0.784296987	123.2578449	0.148284399	-1.023986348	2.048898859	-0.761462673	ag	clay and heavy loam	0	0
N81	N	cont	706882	5874240	0.587418955	-0.784296987	123.2578449	0.148284399	-1.023986348	2.048898859	-0.761462673	ag	clay and heavy loam	0	0
N82	N	hist	728058	5906550	-0.312257519	-0.474857155	128.9237543	0.148284259	-0.385631412	0.695069047	-0.471147574	grass	clay and heavy loam	0	0
N82	N	cont	728058	5906550	1.417134501	-0.474857155	128.9237543	0.148284259	-0.385631412	0.695069047	-0.471147574	ag	clay and heavy loam	29	0
N83	N	cont	728943	5870320	1.727183826	-0.7469813	123.070566	0.148284394	-2.038867745	0.745937704	-0.77618155	ag	clay and heavy loam	0	0
N83	N	hist	728943	5870320	-0.059024444	-0.7469813	123.070566	0.148284394	-2.038867745	0.745937704	-0.77618155	ag	clay and heavy loam	22	0
N84	N	hist	767352	5910710	-0.564476909	0.022921374	126.8477081	0.148284399	0.774816972	-0.868377321	3.099851193	grass	loam	0	0
N84	N	cont	767352	5910710	2.325291591	0.022921374	126.8477081	0.148284399	0.774816972	-0.868377321	3.099851193	grass	loam	0	0
N85	N	hist	768396	5919150	-1.025220853	-0.118916884	130.1517653	0.18545363	1.059325539	-0.81196348	-0.660611878	ag	loam	0	0
N85	N	cont	768396	5919150	1.869304769	-0.118916884	130.1517653	0.18545363	1.059325539	-0.81196348	-0.660611878	grass	loam	56	0
N86	N	hist	522908	5847660	-0.364044115	-1.080139724	121.5063616	-0.339558628	0.678594381	1.558533382	-0.88029689	other	clay and heavy loam	0	0
N86	N	cont	522908	5847660	0.127582343	-1.080139724	121.5063616	-0.339558628	0.678594381	1.558533382	-0.88029689	other	clay and heavy loam	0	0
N87	N	cont	518464	5873130	0.277962331	1.123069578	123.0610406	-0.199215381	0.830050032	-0.470688651	0.052655754	ag	loam	0	0
N87	N	hist	518464	5873130	-0.509028858	1.123069578	123.0610406	-0.199215381	0.830050032	-0.470688651	0.052655754	ag	loam	0	0
N88	N	hist	517252	5844590	-0.204463407	-0.91374624	120.1464767	-0.525482969	-0.49093657	1.673624736	-0.466591807	ag	clay and heavy loam	0	0
N88	N	cont	517252	5844590	-0.204463407	-0.91374624	120.1464767	-0.525482969	-0.49093657	1.673624736	-0.466591807	ag	clay and heavy loam	13	0
N89	N	hist	722506	5873060	-0.123700911	-0.565440462	124.6486399	0.139883411	-1.748577434	1.19733451	-0.725242078	ag	clay and heavy loam	0	0
N89	N	cont	722506	5873060	1.341418277	-0.565440462	124.6486399	0.139883411	-1.748577434	1.19733451	-0.725242078	ag	clay and heavy loam	0	0
N9	N	hist	541403	5864590	-0.627873806	-1.206020722	123.0063633	-0.632393227	-1.623972948	0.711017121	-0.56553904	ag	clay and heavy loam	5	0
N9	N	cont	541403	5864590	-0.627873806	-1.206020722	123.0063633	-0.632393227	-1.623972948	0.711017121	-0.56553904	ag	clay and heavy loam	0	0
N90	N	hist	562397	5900020	-1.082920061	-1.200362803	129.754869	-0.579830678	1.189675239	0.3721409	-0.103949445	grass	other	0	0
N90	N	cont	562397	5900020	-0.8406996	-1.200362803	129.754869	-0.579830678	1.189675239	0.3721409	-0.103949445	ag	other	0	0
N91	N	cont	551517	5870270	-0.362637142	-1.516030001	122.9715154	-0.620236887	-0.989261005	1.097644505	-0.86167849	ag	clay and heavy loam	0	0
N91	N	hist	551517	5870270	-0.462338387	-1.516030001	122.9715154	-0.620236887	-0.989261005	1.097644505	-0.86167849	ag	clay and heavy loam	0	0
N92	N	hist	777777	5888550	0.476312361	0.55538948	129.7730244	0.502286381	1.007149412	-0.603695124	-0.068020912	grass	clay and heavy loam	0	0
N93	N	hist	598276	5850890	-0.301810464	-1.951596641	116.6935768	-0.913721546	-1.15798506	1.398471017	-0.754596436	ag	clay and heavy loam	20	12
N93	N	cont	598276	5850890	1.66913786	-1.951596641	116.6935768	-0.913721546	-1.15798506	1.398471017	-0.754596436	ag	clay and heavy loam	13	12
N94	N	hist	597714	5888710	-0.024149226	-1.928470697	124.9684722	-0.482620006	-1.112624449	1.51822698	-0.76220035	ag	loam	0	0
N95	N	cont	592419	5854890	1.332394813	-1.80810943	117.0034306	-0.913721546	0.756237841	1.608901844	-0.285450809	ag	loam	12	11
N95	N	hist	592419	5854890	-0.12944513	-1.80810943	117.0034306	-0.913721546	0.756237841	1.608901844	-0.285450809	grass	loam	17	11
N96	N	hist	689548	5873610	-0.696776734	-1.17160225	122.0243592	0.129598099	-1.482144445	3.241316944	-0.682915904	ag	clay and heavy loam	44	13
N96	N	cont	689548	5873610	0.060850808	-1.17160225	122.0243592	0.129598099	-1.482144445	3.241316944	-0.682915904	ag	clay and heavy loam	17	13
N97	N	cont	724620	5891490	1.156495427	-0.371754575	125.0314208	0.484689185	-1.15853364	-0.817028245	-0.599685221	grass	clay and heavy loam	0	0
N97	N	hist	724620	5891490	-0.883163057	-0.371754575	125.0314208	0.484689185	-1.15853364	-0.817028245	-0.599685221	grass	clay and heavy loam	0	0
N98	N	hist	775626	5882410	0.599350533	0.499856651	129.2311132	0.148284399	-1.204088232	-0.485855025	-0.067935716	ag	clay and heavy loam	0	0
N98	N	cont	775626	5882410	3.730138028	0.499856651	129.2311132	0.148284399	-1.204088232	-0.485855025	-0.067935716	ag	clay and heavy loam	0	0
N99	N	hist	550556	5848790	-0.749433548	-1.215601727	117.3740762	-0.91170497	0.701015425	2.833890759	-0.54949817	grass	clay and heavy loam	0	0
N99	N	cont	550556	5848790	-0.749433548	-1.215601727	117.3740762	-0.91170497	0.701015425	2.833890759	-0.54949817	ag	clay and heavy loam	0	0
S0	S	cont	930961	5558560	-0.448562233	1.007793331	82.94819146	0.635842828	-0.139080862	-0.290133418	1.71436954	grass	loam	0	0
S0	S	hist	930961	5558560	-0.975290465	1.007793331	82.94819146	0.635842828	-0.139080862	-0.290133418	1.71436954	grass	loam	0	0
S1	S	hist	976215	5567020	-0.520650238	0.891374495	80.62893416	0.151009281	0.739571042	-0.892062131	-0.310541061	grass	clay and heavy loam	0	0
S1	S	cont	976215	5567020	-0.473943149	0.891374495	80.62893416	0.151009281	0.739571042	-0.892062131	-0.310541061	grass	clay and heavy loam	0	0
S10	S	hist	1091630	5590520	-0.902193205	0.46568053	96.0612356	0.74598534	-0.522883443	-0.060623065	-0.040060786	ag	clay and heavy loam	13	0
S10	S	cont	1091630	5590520	0.228419138	0.46568053	96.0612356	0.74598534	-0.522883443	-0.060623065	-0.040060786	ag	clay and heavy loam	0	0
S100	S	hist	1094250	5546100	-0.661458375	0.998535018	89.7444188	0.856288363	-0.012462603	-0.823542411	-0.443901951	ag	loam	0	0
S100	S	cont	1094250	5546100	0.873106589	0.998535018	89.7444188	0.856288363	-0.012462603	-0.823542411	-0.443901951	ag	loam	0	0
S101	S	hist	1134130	5585450	-0.815570166	1.232765599	97.57810945	1.543458068	0.667479544	-0.725471641	2.088092248	grass	loam	0	0
S101	S	cont	1134130	5585450	-0.295468005	1.232765599	97.57810945	1.543458068	0.667479544	-0.725471641	2.088092248	grass	loam	23	0
S102	S	hist	1102100	5604290	-0.66966092	-0.34244896	101.0350032	0.856288363	0.45838114	-0.760181677	-0.17021925	ag	other	0	0
S102	S	cont	1102100	5604290	-0.001094802	-0.34244896	101.0350032	0.856288363	0.45838114	-0.760181677	-0.17021925	ag	other	0	0
S103	S	cont	1115190	5599990	-0.570287599	0.025120387	100.9790069	0.961486985	0.62968395	-0.801781606	-0.337285821	ag	clay and heavy loam	0	0
S103	S	hist	1115190	5599990	-0.570287599	0.025120387	100.9790069	0.961486985	0.62968395	-0.801781606	-0.337285821	ag	clay and heavy loam	0	0
S104	S	cont	941213	5564270	0.044881104	-0.144655166	82.06594941	0.491294882	0.482584892	0.341245141	1.075709095	grass	loam	0	0
S104	S	hist	941213	5564270	-0.741635924	-0.144655166	82.06594941	0.491294882	0.482584892	0.341245141	1.075709095	grass	loam	0	0
S105	S	hist	932408	5553350	-0.871920564	0.764247474	77.00587552	0.027543932	0.211790344	-0.091838715	1.029296142	grass	loam	0	0
S105	S	cont	932408	5553350	-0.714979315	0.764247474	77.00587552	0.027543932	0.211790344	-0.091838715	1.029296142	grass	loam	0	0
S106	S	cont	1163600	5620170	0.130667714	2.595794723	109.8864503	1.784774571	0.633991607	-0.070328009	0.988968102	ag	loam	0	0
S107	S	hist	959029	5540540	-0.687458581	0.809908604	78.99960919	0.094782088	-0.02703181	-0.650094598	0.49032054	grass	loam	31	25
S107	S	cont	959029	5540540	-0.312152273	0.809908604	78.99960919	0.094782088	-0.02703181	-0.650094598	0.49032054	grass	loam	42	25
S108	S	cont	1050960	5536340	-0.276950239	1.202104756	83.94215994	0.19068986	0.804194093	-0.70922694	0.006216255	grass	loam	0	0
S108	S	hist	1050960	5536340	-0.747484281	1.202104756	83.94215994	0.19068986	0.804194093	-0.70922694	0.006216255	grass	loam	0	0
S109	S	hist	1013720	5538180	-0.886148722	0.607243311	80.59829768	-0.222542872	0.771198573	-0.621051887	1.997320172	grass	loam	0	0
S109	S	cont	1013720	5538180	-0.785285338	0.607243311	80.59829768	-0.222542872	0.771198573	-0.621051887	1.997320172	grass	loam	0	0
S11	S	cont	948403	5510570	-0.737030578	0.755257834	74.43648744	0.012169351	-0.536354153	-0.867238505	0.473958909	grass	clay and heavy loam	0	0
S11	S	hist	948403	5510570	-1.058524026	0.755257834	74.43648744	0.012169351	-0.536354153	-0.867238505	0.473958909	grass	clay and heavy loam	0	0
S110	S	hist	1061670	5551030	-0.988738694	0.301993436	86.34477138	0.735281095	0.442096114	-0.903012909	0.251772212	grass	loam	0	0
S111	S	cont	1097170	5564160	0.572424162	0.433079605	91.98704608	0.861348621	-0.392028302	-0.839806887	0.485239863	ag	clay and heavy loam	12	5
S111	S	hist	1097170	5564160	-0.718031451	0.433079605	91.98704608	0.861348621	-0.392028302	-0.839806887	0.485239863	grass	clay and heavy loam	10	5
S112	S	cont	981267	5568780	-0.179736124	1.145812541	81.00536673	0.484544275	0.603687889	-0.54269345	0.015036451	grass	clay and heavy loam	0	0
S112	S	hist	981267	5568780	-0.302120663	1.145812541	81.00536673	0.484544275	0.603687889	-0.54269345	0.015036451	grass	clay and heavy loam	0	0
S113	S	hist	1087110	5577250	-0.235992908	0.994761246	95.39200558	0.888429834	0.913788123	-0.390002562	-0.157331652	ag	clay and heavy loam	0	0
S113	S	cont	1087110	5577250	0.595035445	0.994761246	95.39200558	0.888429834	0.913788123	-0.390002562	-0.157331652	ag	clay and heavy loam	0	0
S114	S	hist	975547	5514480	-0.987340029	0.9929948	75.89836263	0.006132294	-0.063801157	-0.454920879	0.327455501	grass	clay and heavy loam	36	27
S114	S	cont	975547	5514480	-0.915586596	0.9929948	75.89836263	0.006132294	-0.063801157	-0.454920879	0.327455501	grass	clay and heavy loam	66	27
S115	S	cont	1012800	5524190	-0.067294567	1.309276852	79.08903588	-0.024366031	0.127053985	-0.40551791	0.86881395	grass	loam	0	0
S115	S	hist	1012800	5524190	-1.0630557	1.309276852	79.08903588	-0.024366031	0.127053985	-0.40551791	0.86881395	grass	loam	0	0
S116	S	hist	1043980	5570140	-0.636343898	-0.369103258	87.61150625	0.150223467	0.691162143	-0.810608301	-0.361347118	grass	loam	4	4
S116	S	cont	1043980	5570140	-0.220156147	-0.369103258	87.61150625	0.150223467	0.691162143	-0.810608301	-0.361347118	grass	loam	10	4
S117	S	cont	1060090	5534350	-0.497994641	1.332964078	83.0098349	0.549766857	0.262026105	-0.469122924	-0.005080624	grass	loam	0	0
S117	S	hist	1060090	5534350	-0.541644055	1.332964078	83.0098349	0.549766857	0.262026105	-0.469122924	-0.005080624	grass	loam	0	0
S118	S	cont	1007090	5533570	-0.344396339	1.314990311	80.34933052	-0.08675507	0.088144859	-0.432241112	1.036701538	grass	clay and heavy loam	0	0
S118	S	hist	1007090	5533570	-1.077439511	1.314990311	80.34933052	-0.08675507	0.088144859	-0.432241112	1.036701538	grass	clay and heavy loam	0	0
S119	S	hist	1002060	5529380	-0.875593651	1.280590052	78.85169662	-0.559027744	0.007694011	-0.736692292	1.29128801	grass	clay and heavy loam	0	0
S119	S	cont	1002060	5529380	-0.04600163	1.280590052	78.85169662	-0.559027744	0.007694011	-0.736692292	1.29128801	grass	clay and heavy loam	0	0
S12	S	cont	1064530	5555650	-0.143736436	0.508335198	87.21661093	0.856288363	0.731077325	-0.662773957	-0.529677742	ag	loam	7	0
S12	S	hist	1064530	5555650	-0.695951937	0.508335198	87.21661093	0.856288363	0.731077325	-0.662773957	-0.529677742	ag	loam	0	0
S120	S	hist	993012	5526090	-0.891056511	0.731960048	77.26654714	-0.21731914	-0.265368945	-0.803016971	0.002449798	grass	clay and heavy loam	0	0
S120	S	cont	993012	5526090	-0.294321376	0.731960048	77.26654714	-0.21731914	-0.265368945	-0.803016971	0.002449798	grass	clay and heavy loam	0	0
S121	S	hist	1054900	5587540	-0.957970842	-0.599269094	91.58996498	0.926887288	-0.662741191	-0.361653144	-0.230052951	ag	loam	12	4
S121	S	cont	1054900	5587540	0.810712299	-0.599269094	91.58996498	0.926887288	-0.662741191	-0.361653144	-0.230052951	ag	loam	28	4
S122	S	cont	1074280	5565110	0.528270674	0.831961386	91.29328305	1.090641748	-0.592914275	-0.815709126	-0.275592063	ag	clay and heavy loam	4	0
S122	S	hist	1074280	5565110	-0.052521345	0.831961386	91.29328305	1.090641748	-0.592914275	-0.815709126	-0.275592063	ag	clay and heavy loam	39	0
S123	S	cont	920732	5551880	-0.591658086	0.717061764	78.73992237	0.362988696	0.179718915	-0.195887395	-0.526653271	ag	loam	0	0
S123	S	hist	920732	5551880	-0.793833533	0.717061764	78.73992237	0.362988696	0.179718915	-0.195887395	-0.526653271	grass	loam	0	0
S124	S	cont	1101580	5573230	0.034384196	0.200347546	97.20855943	0.853125385	-0.922963311	-0.079152377	0.739301449	ag	clay and heavy loam	0	0
S124	S	hist	1101580	5573230	-0.27837383	0.200347546	97.20855943	0.853125385	-0.922963311	-0.079152377	0.739301449	ag	clay and heavy loam	21	0
S125	S	hist	1121550	5551640	-0.72387593	1.457167899	91.02162266	0.618070229	-0.117186447	-0.55608704	3.62864612	grass	loam	0	0
S125	S	cont	1121550	5551640	0.673172329	1.457167899	91.02162266	0.618070229	-0.117186447	-0.55608704	3.62864612	ag	loam	0	0
S126	S	hist	947012	5521750	-0.989879783	1.038769142	75.93845764	0.041476699	-0.25469156	0.00848991	0.868479645	grass	loam	0	0
S126	S	cont	947012	5521750	-0.365534178	1.038769142	75.93845764	0.041476699	-0.25469156	0.00848991	0.868479645	grass	loam	0	0
S127	S	cont	1005400	5545200	-0.476579839	0.1117672	79.38932844	-0.159648638	-0.527963681	-0.645069384	-0.517122363	other	clay and heavy loam	0	0
S127	S	hist	1005400	5545200	-0.917271641	0.1117672	79.38932844	-0.159648638	-0.527963681	-0.645069384	-0.517122363	other	clay and heavy loam	0	0
S128	S	cont	1085490	5562710	1.073605854	0.814842005	92.63200211	0.856288363	-1.436601774	-0.622974729	0.76109588	ag	clay and heavy loam	8	5
S128	S	hist	1085490	5562710	-0.2509877	0.814842005	92.63200211	0.856288363	-1.436601774	-0.622974729	0.76109588	ag	clay and heavy loam	17	5
S129	S	hist	1101110	5553370	-1.007062031	0.787239717	89.22310086	0.857058688	-1.144121543	0.116678575	0.25791966	ag	loam	20	14
S129	S	cont	1101110	5553370	0.971218065	0.787239717	89.22310086	0.857058688	-1.144121543	0.116678575	0.25791966	ag	loam	16	14
S13	S	cont	1120580	5597870	-0.6658704	0.883175291	99.82074506	0.594051186	0.746125343	-0.826257422	1.179387562	ag	clay and heavy loam	0	0
S13	S	hist	1120580	5597870	-0.6658704	0.883175291	99.82074506	0.594051186	0.746125343	-0.826257422	1.179387562	ag	clay and heavy loam	0	0
S130	S	hist	1136410	5564090	-0.754981677	1.923100779	97.04243809	1.686231371	1.041405348	-0.654731289	0.584059528	grass	loam	0	0
S130	S	cont	1136410	5564090	0.551674072	1.923100779	97.04243809	1.686231371	1.041405348	-0.654731289	0.584059528	ag	loam	11	0
S131	S	cont	913962	5532240	-0.909548242	2.290718725	80.96642876	0.971096128	-0.150703219	-0.246067411	0.273315305	grass	loam	0	0
S131	S	hist	913962	5532240	-1.108052818	2.290718725	80.96642876	0.971096128	-0.150703219	-0.246067411	0.273315305	grass	loam	0	0
S132	S	hist	975919	5548010	-0.982786199	0.642320173	79.63640006	0.371930802	0.074975436	-0.614177116	1.383911484	grass	loam	0	0
S132	S	cont	975919	5548010	-0.229567359	0.642320173	79.63640006	0.371930802	0.074975436	-0.614177116	1.383911484	grass	loam	0	0
S133	S	cont	1136730	5607400	-0.318921256	0.273262521	103.3152493	1.631118986	1.315852186	-0.822196537	1.02224681	grass	other	0	0
S134	S	hist	1010920	5559220	-1.167560042	-0.123914505	83.24249251	0.148285828	0.16760755	-0.608322509	-0.424297253	other	loam	0	0
S134	S	cont	1010920	5559220	-0.256997803	-0.123914505	83.24249251	0.148285828	0.16760755	-0.608322509	-0.424297253	other	loam	0	0
S135	S	cont	1158310	5617260	-0.098746519	1.221854044	104.3117088	1.564292326	-0.537290968	-0.670367613	-0.205866689	ag	loam	10	3
S135	S	hist	1158310	5617260	-0.728948789	1.221854044	104.3117088	1.564292326	-0.537290968	-0.670367613	-0.205866689	ag	loam	3	3
S136	S	cont	1095370	5573160	0.299233112	0.439153224	95.92429767	0.856288363	-0.468173673	0.122734423	0.404456974	ag	clay and heavy loam	0	0
S136	S	hist	1095370	5573160	-0.222742984	0.439153224	95.92429767	0.856288363	-0.468173673	0.122734423	0.404456974	ag	clay and heavy loam	0	0
S137	S	hist	1124400	5604230	-0.258399238	0.423996643	99.58588775	1.057552965	0.961506912	-0.533479395	-0.566351958	ag	other	0	0
S137	S	cont	1124400	5604230	-0.258399238	0.423996643	99.58588775	1.057552965	0.961506912	-0.533479395	-0.566351958	ag	other	0	0
S138	S	hist	1049340	5588250	-0.808289909	-0.421431139	92.65713322	0.61162646	-0.326621083	-0.025091779	0.252606774	ag	clay and heavy loam	0	0
S138	S	cont	1049340	5588250	0.796337904	-0.421431139	92.65713322	0.61162646	-0.326621083	-0.025091779	0.252606774	ag	clay and heavy loam	11	0
S139	S	cont	929766	5499090	-0.688564218	1.481684433	73.56127642	0.69768411	-0.217171385	-0.159668632	0.300558321	grass	loam	0	0
S139	S	hist	929766	5499090	-0.958748555	1.481684433	73.56127642	0.69768411	-0.217171385	-0.159668632	0.300558321	grass	loam	0	0
S14	S	cont	1036710	5571850	-0.031538607	0.125445032	91.88847794	0.465348589	0.703813905	-0.321678267	-0.612032444	ag	loam	0	0
S14	S	hist	1036710	5571850	-0.225368596	0.125445032	91.88847794	0.465348589	0.703813905	-0.321678267	-0.612032444	ag	loam	0	0
S140	S	cont	1142680	5608280	-0.446761971	0.5287881	103.4740682	1.5642923	0.500227879	-0.845876694	0.080674071	grass	other	0	0
S141	S	cont	955331	5518270	-0.170801288	0.584427474	74.81259733	-0.408202366	0.043919091	-0.825344275	-0.72324659	grass	clay and heavy loam	0	0
S141	S	hist	955331	5518270	-1.08549582	0.584427474	74.81259733	-0.408202366	0.043919091	-0.825344275	-0.72324659	grass	clay and heavy loam	16	0
S142	S	hist	965738	5515960	-0.949058717	0.721058623	76.00046375	-0.204448059	-0.225163288	-0.382314683	0.368060151	grass	clay and heavy loam	0	0
S142	S	cont	965738	5515960	-0.487276162	0.721058623	76.00046375	-0.204448059	-0.225163288	-0.382314683	0.368060151	grass	clay and heavy loam	0	0
S143	S	hist	1016580	5557220	-1.020442128	0.117335196	82.89608875	0.041330426	-4.754458777	-0.449261697	-0.537697313	grass	loam	0	0
S143	S	cont	1016580	5557220	-0.464387915	0.117335196	82.89608875	0.041330426	-4.754458777	-0.449261697	-0.537697313	grass	loam	34	0
S144	S	cont	1051610	5569080	-0.222211214	-0.302202482	90.33825702	0.96294907	0.764780274	-0.872977951	-0.045778032	grass	loam	0	0
S145	S	hist	935993	5549140	-0.77345956	1.170791664	78.91264719	0.148304752	-0.259860552	0.023167722	2.282288698	grass	loam	0	0
S145	S	cont	935993	5549140	-0.77345956	1.170791664	78.91264719	0.148304752	-0.259860552	0.023167722	2.282288698	grass	loam	0	0
S146	S	cont	1069820	5535930	-0.422045767	1.071120182	83.89765866	0.502286296	0.237808911	-0.631546674	0.08079941	grass	loam	0	0
S146	S	hist	1069820	5535930	-0.509732345	1.071120182	83.89765866	0.502286296	0.237808911	-0.631546674	0.08079941	grass	loam	0	0
S147	S	cont	988191	5571270	0.226851525	1.105208434	86.69338755	0.343932941	0.13493499	-0.574754779	1.025341715	grass	clay and heavy loam	0	0
S147	S	hist	988191	5571270	-0.363357246	1.105208434	86.69338755	0.343932941	0.13493499	-0.574754779	1.025341715	grass	clay and heavy loam	0	0
S148	S	cont	980458	5533410	-0.650829078	0.798795681	79.47425469	0.372026574	0.343747165	0.070780459	0.642539752	ag	clay and heavy loam	0	0
S148	S	hist	980458	5533410	-0.650829078	0.798795681	79.47425469	0.372026574	0.343747165	0.070780459	0.642539752	grass	clay and heavy loam	0	0
S149	S	hist	1002190	5538700	-1.023415052	0.788726031	78.53709392	0.148284399	0.560452455	-0.881471958	-0.534412854	grass	clay and heavy loam	0	0
S149	S	cont	1002190	5538700	-0.251020936	0.788726031	78.53709392	0.148284399	0.560452455	-0.881471958	-0.534412854	grass	clay and heavy loam	0	0
S15	S	cont	975998	5526060	-0.845637301	0.931857044	76.4908952	-0.202841339	-0.054010599	-0.347823337	2.065131951	grass	clay and heavy loam	0	0
S15	S	hist	975998	5526060	-0.927074479	0.931857044	76.4908952	-0.202841339	-0.054010599	-0.347823337	2.065131951	grass	clay and heavy loam	0	0
S150	S	cont	1122560	5609520	-0.016493961	-0.048166262	102.4068196	0.895474312	1.126604581	-0.538180063	-0.39536179	ag	other	0	0
S151	S	cont	942718	5534240	-0.262470598	0.810727238	76.26573686	-0.019384912	-0.115402937	-0.739071126	-0.669378947	grass	loam	0	0
S151	S	hist	942718	5534240	-0.756003672	0.810727238	76.26573686	-0.019384912	-0.115402937	-0.739071126	-0.669378947	grass	loam	0	0
S152	S	cont	936870	5498970	-0.732334943	1.333351194	74.000052	0.246052044	-0.163795901	-0.596437646	0.891415498	grass	loam	0	0
S152	S	hist	936870	5498970	-1.048625912	1.333351194	74.000052	0.246052044	-0.163795901	-0.596437646	0.891415498	grass	loam	0	0
S153	S	cont	1054160	5545880	-0.611737925	0.745267536	83.59395784	0.610561643	0.420924445	-0.508975661	-0.012199559	grass	loam	0	0
S153	S	hist	1054160	5545880	-1.05891676	0.745267536	83.59395784	0.610561643	0.420924445	-0.508975661	-0.012199559	grass	loam	0	0
S154	S	cont	916588	5512680	-0.23552207	1.914509112	77.94849523	0.741526465	-0.233213778	-0.73620373	-0.194849573	grass	loam	0	0
S155	S	hist	1115190	5562660	-0.461297005	0.759513763	91.12756364	0.885137589	-0.432565827	-0.769071187	0.102891542	ag	other	8	0
S155	S	cont	1115190	5562660	0.271448154	0.759513763	91.12756364	0.885137589	-0.432565827	-0.769071187	0.102891542	ag	other	0	0
S156	S	cont	1045600	5528540	-0.072584566	1.479290788	82.39235957	0.485544827	0.583154133	-0.398455856	2.683577999	grass	loam	0	0
S156	S	hist	1045600	5528540	-0.536874748	1.479290788	82.39235957	0.485544827	0.583154133	-0.398455856	2.683577999	grass	loam	0	0
S157	S	hist	991385	5515350	-0.897643252	1.111719994	77.62376392	0.115682334	0.190266062	-0.865891469	-0.649382705	grass	loam	0	0
S157	S	cont	991385	5515350	-0.692238413	1.111719994	77.62376392	0.115682334	0.190266062	-0.865891469	-0.649382705	grass	loam	0	0
S158	S	cont	940685	5558670	-0.225063936	0.558896302	79.42763888	-0.150684417	-1.389811959	0.015907917	-0.174370471	grass	loam	20	15
S158	S	hist	940685	5558670	-1.048743345	0.558896302	79.42763888	-0.150684417	-1.389811959	0.015907917	-0.174370471	grass	loam	24	15
S159	S	cont	1018010	5529780	-0.48766391	1.125891269	79.21336201	0.128911843	0.194638126	-0.822084866	0.295939931	grass	loam	0	0
S159	S	hist	1018010	5529780	-0.655161891	1.125891269	79.21336201	0.128911843	0.194638126	-0.822084866	0.295939931	grass	loam	0	0
S16	S	hist	1034390	5576700	-0.046876834	-0.110706699	88.84967475	0.161353688	0.679037323	-0.857585907	-0.203386528	grass	loam	13	11
S16	S	cont	1034390	5576700	0.265687318	-0.110706699	88.84967475	0.161353688	0.679037323	-0.857585907	-0.203386528	grass	loam	22	11
S160	S	cont	958981	5512210	-0.250871376	0.607126976	74.33137439	-0.116361939	-0.261175933	-0.30571856	-0.205904981	grass	loam	0	0
S161	S	cont	1127580	5580810	-0.45929733	0.789404038	97.1836489	1.611446964	0.4933596	-0.499812789	-1.123671445	other	clay and heavy loam	0	0
S161	S	hist	1127580	5580810	-0.947446237	0.789404038	97.1836489	1.611446964	0.4933596	-0.499812789	-1.123671445	other	clay and heavy loam	0	0
S162	S	hist	979039	5558140	-0.500991384	0.696664281	81.05895361	0.442756242	0.29501334	-0.685806187	0.250278966	grass	loam	0	0
S162	S	cont	979039	5558140	-0.378241253	0.696664281	81.05895361	0.442756242	0.29501334	-0.685806187	0.250278966	grass	loam	0	0
S163	S	cont	958852	5559690	-0.860424371	0.178878585	79.44021944	0.014560025	0.509630028	-0.454024018	-0.694841266	grass	loam	0	0
S163	S	hist	958852	5559690	-0.860424371	0.178878585	79.44021944	0.014560025	0.509630028	-0.454024018	-0.694841266	grass	loam	0	0
S164	S	cont	1056130	5576710	0.262175424	-0.321871953	91.89207509	0.594013232	0.692144664	-0.463630086	-0.433785542	ag	loam	0	0
S164	S	hist	1056130	5576710	-0.824865608	-0.321871953	91.89207509	0.594013232	0.692144664	-0.463630086	-0.433785542	ag	loam	0	0
S165	S	cont	1058830	5568990	-0.033167151	0.022517579	87.32334628	0.216857104	0.359634513	-0.695020242	-0.207105939	ag	clay and heavy loam	13	0
S165	S	hist	1058830	5568990	-0.933249099	0.022517579	87.32334628	0.216857104	0.359634513	-0.695020242	-0.207105939	ag	clay and heavy loam	6	0
S166	S	cont	926766	5543790	-1.027951157	1.207964904	78.6083139	0.1040199	0.244249029	-0.343483274	-0.102376323	ag	loam	0	0
S166	S	hist	926766	5543790	-1.027951157	1.207964904	78.6083139	0.1040199	0.244249029	-0.343483274	-0.102376323	grass	loam	0	0
S167	S	cont	1015550	5573220	0.419839546	-0.044835616	88.28689713	0.454504755	0.597060527	-0.465297015	0.114042004	grass	clay and heavy loam	31	5
S167	S	hist	1015550	5573220	-1.026579081	-0.044835616	88.28689713	0.454504755	0.597060527	-0.465297015	0.114042004	grass	clay and heavy loam	5	5
S168	S	hist	1115650	5572380	-0.656485776	1.344869122	100.1251856	1.20642715	0.110489234	-0.696145099	2.50339268	ag	clay and heavy loam	0	0
S168	S	cont	1115650	5572380	-0.267262063	1.344869122	100.1251856	1.20642715	0.110489234	-0.696145099	2.50339268	ag	clay and heavy loam	0	0
S169	S	cont	972893	5570810	-0.491092716	0.56449605	80.91469663	-0.205714924	0.666161513	-0.752192518	-0.540864325	ag	clay and heavy loam	0	0
S169	S	hist	972893	5570810	-0.778325251	0.56449605	80.91469663	-0.205714924	0.666161513	-0.752192518	-0.540864325	ag	clay and heavy loam	0	0
S17	S	hist	1070430	5590560	-0.359208336	-0.366811565	90.85992098	0.913533399	0.842274046	-0.829911171	0.359741217	ag	clay and heavy loam	7	2
S17	S	cont	1070430	5590560	1.314353424	-0.366811565	90.85992098	0.913533399	0.842274046	-0.829911171	0.359741217	ag	clay and heavy loam	7	2
S170	S	cont	932430	5506260	-0.522123683	1.255393168	78.07657878	0.848935997	-0.236490886	-0.822308209	0.15153382	grass	loam	12	11
S170	S	hist	932430	5506260	-1.065139018	1.255393168	78.07657878	0.848935997	-0.236490886	-0.822308209	0.15153382	grass	loam	14	11
S171	S	cont	1007610	5554810	-0.353491814	-0.351509256	81.91279554	0.224162743	0.291650438	-0.014086328	-0.423866185	grass	loam	0	0
S171	S	hist	1007610	5554810	-1.084949094	-0.351509256	81.91279554	0.224162743	0.291650438	-0.014086328	-0.423866185	grass	loam	0	0
S172	S	cont	1134700	5592590	-0.497429636	1.033961953	100.052703	1.563269291	0.403355609	-0.021605537	-0.480475816	ag	clay and heavy loam	0	0
S172	S	hist	1134700	5592590	-0.981189229	1.033961953	100.052703	1.563269291	0.403355609	-0.021605537	-0.480475816	ag	clay and heavy loam	0	0
S173	S	cont	1165640	5607670	-0.316860649	2.411771677	107.7803105	2.25796522	0.485647102	-0.543562393	0.448384652	ag	loam	0	0
S174	S	hist	1085420	5540320	-0.427917389	1.462780027	87.92608904	0.66256518	-0.005882945	-0.714455722	2.55813355	grass	loam	0	0
S174	S	cont	1085420	5540320	0.293023595	1.462780027	87.92608904	0.66256518	-0.005882945	-0.714455722	2.55813355	grass	loam	0	0
S175	S	hist	987694	5535430	-0.552467781	0.706308997	78.60138624	0.148284399	0.250650916	-0.134487891	-0.03050916	grass	clay and heavy loam	0	0
S175	S	cont	987694	5535430	-0.235167557	0.706308997	78.60138624	0.148284399	0.250650916	-0.134487891	-0.03050916	ag	clay and heavy loam	0	0
S176	S	hist	983920	5540830	-0.797170387	0.265738789	78.51639351	0.166122465	0.291094612	0.098363299	-0.273343408	grass	clay and heavy loam	19	14
S176	S	cont	983920	5540830	-0.273006282	0.265738789	78.51639351	0.166122465	0.291094612	0.098363299	-0.273343408	grass	clay and heavy loam	17	14
S177	S	cont	1153790	5558320	0.076532469	-0.005574561	93.30009226	1.243840719	0.805161299	-0.716893881	-0.159303362	ag	loam	0	0
S177	S	hist	1153790	5558320	-1.022860017	-0.005574561	93.30009226	1.243840719	0.805161299	-0.716893881	-0.159303362	ag	loam	0	0
S178	S	cont	1163680	5585780	-0.279586929	1.207336501	102.859525	2.509714447	0.008957559	-0.893853526	0.083684206	ag	loam	17	0
S178	S	hist	1163680	5585780	-1.103635807	1.207336501	102.859525	2.509714447	0.008957559	-0.893853526	0.083684206	ag	loam	0	0
S179	S	hist	932806	5528280	-0.832642738	1.44632047	75.99207069	0.14867267	0.212535167	-0.792208109	0.041567211	grass	loam	0	0
S179	S	cont	932806	5528280	-0.797560351	1.44632047	75.99207069	0.14867267	0.212535167	-0.792208109	0.041567211	grass	loam	0	0
S18	S	hist	1047520	5543680	-1.015552618	0.941781743	83.63731402	0.74355482	0.287715125	-0.613643187	-0.279239111	grass	loam	0	0
S18	S	cont	1047520	5543680	-0.720558464	0.941781743	83.63731402	0.74355482	0.287715125	-0.613643187	-0.279239111	grass	loam	0	0
S180	S	hist	1090800	5554630	-0.597496473	0.80860044	89.39020157	0.856288363	-0.587058176	-0.446789804	0.497548652	grass	loam	9	3
S180	S	cont	1090800	5554630	1.074054534	0.80860044	89.39020157	0.856288363	-0.587058176	-0.446789804	0.497548652	ag	loam	20	3
S181	S	hist	1024090	5562270	-0.599773111	0.273572152	85.17449055	0.328437316	0.647761062	-0.505183486	-0.126354828	grass	loam	0	0
S181	S	cont	1024090	5562270	-0.161495322	0.273572152	85.17449055	0.328437316	0.647761062	-0.505183486	-0.126354828	grass	loam	25	0
S182	S	hist	972512	5519040	-1.06254221	0.718526069	76.36809789	0.14609141	0.109269759	-0.85235131	-0.503341663	grass	clay and heavy loam	0	0
S182	S	cont	972512	5519040	-0.878030374	0.718526069	76.36809789	0.14609141	0.109269759	-0.85235131	-0.503341663	grass	clay and heavy loam	0	0
S183	S	hist	1031970	5542470	-0.839398426	0.401628107	82.92889604	0.498119095	0.695890817	-0.827503256	-0.011654135	grass	loam	0	0
S183	S	cont	1031970	5542470	-0.826551761	0.401628107	82.92889604	0.498119095	0.695890817	-0.827503256	-0.011654135	ag	loam	0	0
S184	S	hist	1028010	5569620	-0.319707832	0.136395532	85.23919695	0.14139484	0.864456066	-0.424640476	0.308906865	grass	loam	10	4
S184	S	cont	1028010	5569620	0.141458204	0.136395532	85.23919695	0.14139484	0.864456066	-0.424640476	0.308906865	grass	loam	8	4
S185	S	hist	1021020	5538530	-0.971513793	1.104978546	80.74396763	0.559418798	0.520412757	-0.65198138	0.658005688	grass	loam	0	0
S185	S	cont	1021020	5538530	-0.941166371	1.104978546	80.74396763	0.559418798	0.520412757	-0.65198138	0.658005688	grass	loam	0	0
S186	S	cont	1078030	5543320	0.150376422	0.820672123	87.67214152	0.256370081	0.638439032	-0.795669923	-0.337035161	grass	loam	25	0
S186	S	hist	1078030	5543320	-0.224764816	0.820672123	87.67214152	0.256370081	0.638439032	-0.795669923	-0.337035161	grass	loam	0	0
S187	S	hist	925159	5523220	-0.87300072	1.778702292	76.87398381	0.243859636	0.100407448	-0.8130104	0.596293775	grass	loam	0	0
S187	S	cont	925159	5523220	-0.813741655	1.778702292	76.87398381	0.243859636	0.100407448	-0.8130104	0.596293775	grass	loam	0	0
S188	S	cont	1117340	5586940	-1.076007611	0.648867651	96.78661715	0.856288635	0.756921069	-0.721739955	-0.300471554	ag	clay and heavy loam	0	0
S189	S	cont	933643	5523260	-1.051379481	1.524200843	76.02569616	0.479609596	0.293114675	-0.563911019	1.883567634	grass	loam	0	0
S189	S	hist	933643	5523260	-1.051379481	1.524200843	76.02569616	0.479609596	0.293114675	-0.563911019	1.883567634	grass	loam	0	0
S19	S	hist	1028870	5581610	-0.173288419	-0.047456649	92.24208668	0.545317828	0.184515564	-0.900092004	0.61420637	grass	clay and heavy loam	7	5
S19	S	cont	1028870	5581610	0.646057622	-0.047456649	92.24208668	0.545317828	0.184515564	-0.900092004	0.61420637	grass	clay and heavy loam	13	5
S190	S	cont	966333	5566080	-0.907552445	0.391130443	81.23943589	0.580107922	0.979337436	-0.679027964	-0.535706575	ag	clay and heavy loam	8	5
S190	S	hist	966333	5566080	-1.009190771	0.391130443	81.23943589	0.580107922	0.979337436	-0.679027964	-0.535706575	ag	clay and heavy loam	8	5
S191	S	hist	1159560	5597100	-0.926401458	1.669107648	102.9535617	1.90243063	-0.308126329	-0.881637139	0.933015241	ag	loam	23	2
S191	S	cont	1159560	5597100	-0.81403579	1.669107648	102.9535617	1.90243063	-0.308126329	-0.881637139	0.933015241	ag	loam	5	2
S192	S	cont	965818	5547870	-0.450262787	0.441072302	77.79393192	0.244762734	0.278728081	-0.895550699	-0.206522271	grass	clay and heavy loam	0	0
S192	S	hist	965818	5547870	-1.111230695	0.441072302	77.79393192	0.244762734	0.278728081	-0.895550699	-0.206522271	grass	clay and heavy loam	0	0
S193	S	hist	936398	5512990	-0.909331103	0.96642041	75.33349503	0.526931721	-0.011675151	-0.601943279	0.505462157	grass	loam	7	6
S193	S	cont	936398	5512990	-0.693664774	0.96642041	75.33349503	0.526931721	-0.011675151	-0.601943279	0.505462157	grass	loam	30	6
S194	S	hist	988977	5540410	-0.794279444	0.211326145	78.67959807	0.231044259	0.253443909	-0.421853344	-0.502415098	grass	clay and heavy loam	0	0
S194	S	cont	988977	5540410	-0.05709124	0.211326145	78.67959807	0.231044259	0.253443909	-0.421853344	-0.502415098	grass	clay and heavy loam	0	0
S195	S	cont	1038870	5538330	-0.453663897	0.614420352	83.27595338	0.366590316	0.26629827	-0.766794719	0.032155638	grass	loam	0	0
S195	S	hist	1038870	5538330	-0.71917974	0.614420352	83.27595338	0.366590316	0.26629827	-0.766794719	0.032155638	grass	loam	0	0
S196	S	cont	1144470	5567310	0.368108343	2.475951591	102.6727745	2.253185743	0.969636709	-0.177883869	7.123027686	grass	loam	0	0
S196	S	hist	1144470	5567310	-0.964270649	2.475951591	102.6727745	2.253185743	0.969636709	-0.177883869	7.123027686	grass	loam	0	0
S197	S	hist	1142580	5577150	-1.12024585	1.880919571	100.9996564	1.911755298	0.777037031	-0.547937353	2.853658945	grass	loam	10	7
S197	S	cont	1142580	5577150	-0.152693428	1.880919571	100.9996564	1.911755298	0.777037031	-0.547937353	2.853658945	grass	loam	14	7
S198	S	hist	999794	5523070	-1.085395559	1.019665328	77.90736875	-0.210285956	-0.098967503	-0.197711361	1.060657994	ag	clay and heavy loam	0	0
S198	S	cont	999794	5523070	-0.411460231	1.019665328	77.90736875	-0.210285956	-0.098967503	-0.197711361	1.060657994	ag	clay and heavy loam	0	0
S199	S	hist	1076580	5587780	-0.450689311	0.358208719	92.07642168	0.888294277	0.849560397	-0.197788136	0.113464445	ag	clay and heavy loam	4	1
S199	S	cont	1076580	5587780	1.059619208	0.358208719	92.07642168	0.888294277	0.849560397	-0.197788136	0.113464445	ag	clay and heavy loam	4	1
S2	S	hist	973703	5555430	-0.707367256	0.717891699	79.21914699	0.351589127	0.166247918	-0.726902432	-0.057466398	grass	loam	0	0
S2	S	cont	973703	5555430	-0.597479855	0.717891699	79.21914699	0.351589127	0.166247918	-0.726902432	-0.057466398	grass	loam	13	0
S20	S	cont	953432	5561230	-0.57367763	0.481263754	78.53560823	-0.532506357	0.333329791	-0.136117595	0.300194671	grass	loam	0	0
S20	S	hist	953432	5561230	-0.576530352	0.481263754	78.53560823	-0.532506357	0.333329791	-0.136117595	0.300194671	grass	loam	0	0
S200	S	hist	1164700	5592310	-0.767800646	1.285019864	103.0315107	2.21591659	-0.43314367	-0.750566303	0.240131426	ag	loam	29	11
S200	S	cont	1164700	5592310	-0.457685404	1.285019864	103.0315107	2.21591659	-0.43314367	-0.750566303	0.240131426	ag	loam	24	11
S201	S	cont	1009370	5549440	-0.6166014	0.166084936	80.28240086	0.394048713	0.121730414	-0.389140598	-0.447940512	grass	loam	0	0
S201	S	hist	1009370	5549440	-1.103313422	0.166084936	80.28240086	0.394048713	0.121730414	-0.389140598	-0.447940512	grass	loam	0	0
S202	S	hist	1123200	5565820	-0.904125301	1.498333419	96.13195546	1.509991061	0.481457193	-0.843865445	0.935507773	ag	loam	0	0
S202	S	cont	1123200	5565820	0.137929691	1.498333419	96.13195546	1.509991061	0.481457193	-0.843865445	0.935507773	ag	loam	0	0
S203	S	cont	984918	5525170	-0.687437532	1.267034913	80.1369398	0.223434622	0.125760993	-0.24144468	0.544395598	grass	loam	19	6
S203	S	hist	984918	5525170	-0.842061151	1.267034913	80.1369398	0.223434622	0.125760993	-0.24144468	0.544395598	grass	loam	15	6
S204	S	cont	1145920	5599960	-0.940083999	1.240138023	103.2670425	1.692491817	0.193824542	-0.605164302	0.836789844	grass	loam	0	0
S204	S	hist	1145920	5599960	-0.970487367	1.240138023	103.2670425	1.692491817	0.193824542	-0.605164302	0.836789844	ag	loam	0	0
S205	S	hist	924119	5528320	-1.105103159	1.807874677	76.54565151	0.354616426	-0.039969982	-0.843198906	-0.244058953	grass	loam	0	0
S205	S	cont	924119	5528320	-0.618817107	1.807874677	76.54565151	0.354616426	-0.039969982	-0.843198906	-0.244058953	grass	loam	0	0
S206	S	hist	1063060	5594080	-0.424244856	-0.482172669	92.77230781	1.208764184	0.560566256	-0.041736636	0.46868137	ag	clay and heavy loam	12	0
S206	S	cont	1063060	5594080	1.297735627	-0.482172669	92.77230781	1.208764184	0.560566256	-0.041736636	0.46868137	ag	clay and heavy loam	0	0
S207	S	hist	946269	5555950	-0.843798819	1.941503147	77.00451254	0.135288683	-2.340331185	-0.681976788	-1.540724153	other	loam	0	0
S207	S	cont	946269	5555950	-0.133261684	1.941503147	77.00451254	0.135288683	-2.340331185	-0.681976788	-1.540724153	other	loam	0	0
S208	S	cont	1121730	5571840	-0.205560181	1.841952655	96.63647032	1.119098056	1.010421528	-0.709735278	2.775138997	grass	loam	0	0
S208	S	hist	1121730	5571840	-0.863132518	1.841952655	96.63647032	1.119098056	1.010421528	-0.709735278	2.775138997	grass	loam	0	0
S209	S	hist	1133000	5556000	-0.839590085	2.192747753	96.67753372	1.933720793	1.098321547	-0.333380501	6.654879684	grass	loam	0	0
S209	S	cont	1133000	5556000	0.325915755	2.192747753	96.67753372	1.933720793	1.098321547	-0.333380501	6.654879684	grass	loam	0	0
S21	S	cont	1133430	5579640	-0.153828978	1.076787849	99.01901137	1.564292326	0.505297063	-0.890647626	-0.061710334	grass	loam	7	3
S21	S	hist	1133430	5579640	-0.795496975	1.076787849	99.01901137	1.564292326	0.505297063	-0.890647626	-0.061710334	grass	loam	3	3
S210	S	hist	1039400	5584120	-0.379720237	0.016147641	93.19139919	0.283675093	-0.926842871	-0.380704753	-0.395091565	ag	clay and heavy loam	35	21
S210	S	cont	1039400	5584120	0.580234527	0.016147641	93.19139919	0.283675093	-0.926842871	-0.380704753	-0.395091565	ag	clay and heavy loam	40	21
S211	S	hist	1027110	5551640	-0.625104173	0.575473163	83.0596336	0.073252221	0.763533806	-0.625337278	0.672017212	grass	loam	0	0
S211	S	cont	1027110	5551640	-0.590555773	0.575473163	83.0596336	0.073252221	0.763533806	-0.625337278	0.672017212	grass	loam	3	0
S212	S	cont	1081380	5599590	0.877859279	-0.265390296	97.99861638	1.192817991	-0.756936554	-0.534727555	0.343923519	ag	clay and heavy loam	0	0
S212	S	hist	1081380	5599590	-0.882574233	-0.265390296	97.99861638	1.192817991	-0.756936554	-0.534727555	0.343923519	ag	clay and heavy loam	16	0
S213	S	cont	1046590	5558380	-0.864517335	0.074716554	87.54810449	0.698616331	0.811867762	-0.556971106	-0.277375942	ag	loam	28	10
S213	S	hist	1046590	5558380	-0.864517335	0.074716554	87.54810449	0.698616331	0.811867762	-0.556971106	-0.277375942	grass	loam	13	10
S214	S	cont	1065290	5572930	0.366573966	0.057861632	92.74987071	0.940530708	0.985482096	-0.200013421	-0.065766517	ag	clay and heavy loam	6	0
S214	S	hist	1065290	5572930	-0.550806001	0.057861632	92.74987071	0.940530708	0.985482096	-0.200013421	-0.065766517	grass	clay and heavy loam	4	0
S215	S	hist	1030870	5555360	-0.619326719	0.60148909	84.74027594	0.143188694	1.029692161	-0.169207232	-0.444241866	grass	loam	0	0
S215	S	cont	1030870	5555360	-0.389696455	0.60148909	84.74027594	0.143188694	1.029692161	-0.169207232	-0.444241866	ag	loam	0	0
S216	S	cont	1107890	5552540	0.891314155	0.89133754	91.91787556	0.789791848	-1.532818329	0.623901783	0.108471777	ag	loam	29	4
S216	S	hist	1107890	5552540	-0.767381877	0.89133754	91.91787556	0.789791848	-1.532818329	0.623901783	0.108471777	ag	loam	15	4
S217	S	cont	934391	5543160	-0.898300763	0.8891387	76.4786886	0.047311532	0.341771061	-0.521137376	-0.203029615	grass	loam	0	0
S217	S	hist	934391	5543160	-0.898300763	0.8891387	76.4786886	0.047311532	0.341771061	-0.521137376	-0.203029615	grass	loam	0	0
S218	S	hist	1059980	5544300	-1.045485703	0.467265489	85.44367886	0.502286381	0.163941228	-0.654309031	-0.093664013	grass	loam	6	6
S218	S	cont	1059980	5544300	-0.290427273	0.467265489	85.44367886	0.502286381	0.163941228	-0.654309031	-0.093664013	grass	loam	11	6
S219	S	cont	919719	5543340	-0.699488758	1.769538389	79.59697518	0.022056523	-0.280084378	0.415669488	-0.176392191	grass	loam	0	0
S219	S	hist	919719	5543340	-1.110409221	1.769538389	79.59697518	0.022056523	-0.280084378	0.415669488	-0.176392191	grass	loam	0	0
S22	S	cont	1040420	5548740	-0.880119785	0.308523642	84.00049318	0.470936582	0.48085009	0.105620778	-0.229337274	grass	loam	13	6
S22	S	hist	1040420	5548740	-0.99642221	0.308523642	84.00049318	0.470936582	0.48085009	0.105620778	-0.229337274	grass	loam	12	6
S220	S	hist	1146470	5591860	-0.994947103	1.369318903	103.8077872	1.824562914	-0.031909959	-0.264975942	0.454183433	ag	clay and heavy loam	0	0
S220	S	cont	1146470	5591860	-0.994947103	1.369318903	103.8077872	1.824562914	-0.031909959	-0.264975942	0.454183433	ag	clay and heavy loam	0	0
S221	S	cont	1090770	5583220	0.30573621	0.480218032	95.92134164	0.856215562	-0.394734288	0.421706724	0.167324731	ag	clay and heavy loam	0	0
S222	S	cont	1026190	5524270	-0.312672964	1.134138106	82.51330092	0.362227772	0.19965191	-0.211923876	0.468100615	grass	loam	0	0
S222	S	hist	1026190	5524270	-0.878440833	1.134138106	82.51330092	0.362227772	0.19965191	-0.211923876	0.468100615	grass	loam	0	0
S223	S	cont	940543	5552210	-0.469528354	0.956556334	79.24746804	0.146350685	0.172700604	-0.095265632	0.38677452	grass	loam	0	0
S223	S	hist	940543	5552210	-0.974133866	0.956556334	79.24746804	0.146350685	0.172700604	-0.095265632	0.38677452	grass	loam	0	0
S224	S	cont	1116780	5591980	-1.023020102	0.531760296	97.88580251	0.856288363	0.447421092	-0.830705667	-0.029060256	ag	clay and heavy loam	0	0
S225	S	cont	1151550	5596140	-1.061508029	1.811945714	101.4489921	1.564292326	0.225817356	-0.412646268	-0.336853795	ag	loam	10	0
S225	S	hist	1151550	5596140	-1.061508029	1.811945714	101.4489921	1.564292326	0.225817356	-0.412646268	-0.336853795	ag	loam	13	0
S226	S	cont	1099550	5579100	-0.073697959	0.05364097	95.75334167	0.856288363	-1.269824942	-0.296783683	0.428121638	ag	clay and heavy loam	8	3
S226	S	hist	1099550	5579100	-0.133904239	0.05364097	95.75334167	0.856288363	-1.269824942	-0.296783683	0.428121638	ag	clay and heavy loam	30	3
S227	S	hist	1149830	5564900	-0.943976441	0.61056443	96.9163144	2.540665888	1.284964455	-0.709337448	1.004492375	grass	loam	17	11
S227	S	cont	1149830	5564900	0.434945124	0.61056443	96.9163144	2.540665888	1.284964455	-0.709337448	1.004492375	grass	loam	38	11
S228	S	hist	982059	5551650	-0.88677632	0.18516989	79.69484778	0.509467619	0.37125167	-0.512687573	0.131252415	grass	loam	0	0
S228	S	cont	982059	5551650	-0.092614551	0.18516989	79.69484778	0.509467619	0.37125167	-0.512687573	0.131252415	grass	loam	0	0
S229	S	cont	1026920	5541610	-1.094950792	0.902523559	86.49251884	0.563017585	0.732905576	-0.512516576	-0.001152534	ag	loam	0	0
S229	S	hist	1026920	5541610	-1.094950792	0.902523559	86.49251884	0.563017585	0.732905576	-0.512516576	-0.001152534	grass	loam	0	0
S23	S	cont	994958	5520890	-0.513992041	0.762944478	78.73202058	-0.506147096	0.332578246	-0.287020577	-0.161210042	grass	clay and heavy loam	0	0
S23	S	hist	994958	5520890	-0.917575746	0.762944478	78.73202058	-0.506147096	0.332578246	-0.287020577	-0.161210042	grass	clay and heavy loam	0	0
S230	S	hist	1022690	5571320	-0.626577618	-0.380279801	87.44931594	0.276173163	0.66046379	-0.885886469	-0.036678786	grass	loam	0	0
S230	S	cont	1022690	5571320	0.315291443	-0.380279801	87.44931594	0.276173163	0.66046379	-0.885886469	-0.036678786	grass	loam	0	0
S231	S	hist	960983	5567800	-1.064664857	0.009308834	79.68175823	0.155980739	0.757048896	-0.635648272	-0.560357936	ag	loam	13	0
S231	S	cont	960983	5567800	-0.777795697	0.009308834	79.68175823	0.155980739	0.757048896	-0.635648272	-0.560357936	ag	loam	3	0
S232	S	hist	935891	5562040	-0.806780459	0.298113484	79.67276292	0.268924679	0.609245329	0.384401491	2.427739923	grass	loam	0	0
S232	S	cont	935891	5562040	-0.196769366	0.298113484	79.67276292	0.268924679	0.609245329	0.384401491	2.427739923	grass	loam	0	0
S233	S	cont	1121440	5557790	0.55456003	1.458568651	93.49509437	1.004814958	1.067604063	-0.904572819	0.937344377	grass	other	0	0
S233	S	hist	1121440	5557790	-0.794334283	1.458568651	93.49509437	1.004814958	1.067604063	-0.904572819	0.937344377	grass	other	0	0
S234	S	hist	1157690	5590910	-1.098596737	1.895075536	102.6003292	1.854393421	0.262199247	-0.444990266	3.232181116	grass	loam	18	9
S234	S	cont	1157690	5590910	-0.708434672	1.895075536	102.6003292	1.854393421	0.262199247	-0.444990266	3.232181116	grass	loam	57	9
S235	S	cont	1128600	5595560	-0.461884167	1.00770152	97.36143863	1.455028834	-0.699831497	-0.331168011	1.163023282	ag	loam	0	0
S236	S	hist	977731	5520610	-1.083396438	1.034482191	75.60432233	-0.031131706	-0.112014335	-0.736416604	2.076489601	grass	clay and heavy loam	0	0
S236	S	cont	977731	5520610	-1.083396438	1.034482191	75.60432233	-0.031131706	-0.112014335	-0.736416604	2.076489601	grass	clay and heavy loam	0	0
S237	S	hist	1005290	5562800	-0.821917611	-0.141036033	85.41319471	0.012506104	0.335426591	-0.523362662	0.215534278	grass	loam	9	9
S237	S	cont	1005290	5562800	0.071452963	-0.141036033	85.41319471	0.012506104	0.335426591	-0.523362662	0.215534278	grass	loam	11	9
S238	S	cont	1125000	5587720	-0.75391426	1.424468965	98.60561636	1.071260769	0.831565782	-0.565434868	0.589965335	ag	clay and heavy loam	0	0
S238	S	hist	1125000	5587720	-1.030260477	1.424468965	98.60561636	1.071260769	0.831565782	-0.565434868	0.589965335	other	clay and heavy loam	0	0
S239	S	cont	994258	5546600	0.145230444	0.117482079	83.83358578	0.457569285	0.570250309	-0.693886079	-0.174033699	grass	loam	0	0
S239	S	hist	994258	5546600	-1.076723284	0.117482079	83.83358578	0.457569285	0.570250309	-0.693886079	-0.174033699	grass	loam	0	0
S24	S	hist	1004820	5524540	-0.879565304	1.189668874	78.80667337	-0.039907533	-0.130797861	-0.530358411	0.288017224	grass	clay and heavy loam	0	0
S24	S	cont	1004820	5524540	-0.257734526	1.189668874	78.80667337	-0.039907533	-0.130797861	-0.530358411	0.288017224	grass	clay and heavy loam	0	0
S240	S	cont	953009	5538300	-0.097915629	1.14679838	77.53981265	0.004794287	0.110810398	-0.481206702	1.119214559	grass	loam	0	0
S240	S	hist	953009	5538300	-0.341759649	1.14679838	77.53981265	0.004794287	0.110810398	-0.481206702	1.119214559	grass	loam	0	0
S241	S	cont	920077	5505890	-0.136419065	1.547762729	74.07350299	0.502310262	-0.221358419	-0.735154484	1.174161469	grass	clay and heavy loam	0	0
S242	S	cont	909375	5539360	-0.968656086	2.425305169	81.70350606	1.393200054	-0.032228353	-0.201650105	2.299015817	grass	loam	0	0
S242	S	hist	909375	5539360	-1.089815893	2.425305169	81.70350606	1.393200054	-0.032228353	-0.201650105	2.299015817	grass	loam	0	0
S243	S	cont	964133	5533110	-0.777977939	0.173517325	76.66677261	0.147583913	0.0875425	-0.220146847	-0.347588153	grass	loam	31	27
S243	S	hist	964133	5533110	-0.811100533	0.173517325	76.66677261	0.147583913	0.0875425	-0.220146847	-0.347588153	grass	loam	32	27
S244	S	hist	947550	5542080	-0.308396651	0.909552267	78.84788848	0.344733943	-0.194976942	-0.567948639	2.364558749	grass	loam	0	0
S244	S	cont	947550	5542080	-0.176141141	0.909552267	78.84788848	0.344733943	-0.194976942	-0.567948639	2.364558749	grass	loam	0	0
S245	S	hist	1111900	5546590	-0.443244538	1.586300231	89.62972705	0.359954155	-0.732710969	0.026193319	0.223382121	grass	loam	0	0
S245	S	cont	1111900	5546590	0.967130086	1.586300231	89.62972705	0.359954155	-0.732710969	0.026193319	0.223382121	grass	loam	0	0
S246	S	hist	1043490	5575510	-0.523375557	-0.413340476	93.94357238	0.675628329	0.235719741	-0.790434162	0.06450666	grass	loam	2	1
S246	S	cont	1043490	5575510	0.078393663	-0.413340476	93.94357238	0.675628329	0.235719741	-0.790434162	0.06450666	grass	loam	7	1
S247	S	hist	911046	5556570	-1.093241929	1.032707907	81.82768536	0.550937685	-0.167643879	-0.745852838	-0.544450411	grass	loam	0	0
S247	S	cont	911046	5556570	-0.942997653	1.032707907	81.82768536	0.550937685	-0.167643879	-0.745852838	-0.544450411	grass	loam	0	0
S248	S	cont	951088	5552570	-0.300846632	0.677777307	77.07233907	-0.205764542	0.100960238	-0.783283701	0.684209036	grass	loam	0	0
S248	S	hist	951088	5552570	-0.543881919	0.677777307	77.07233907	-0.205764542	0.100960238	-0.783283701	0.684209036	grass	loam	0	0
S249	S	cont	906414	5551560	-1.081617226	1.35718347	81.11749267	1.089095368	-0.200696675	-0.85659366	-0.086078463	grass	loam	0	0
S25	S	cont	1004030	5568670	0.384161135	-0.173536665	84.73557796	-0.36937389	0.479113999	-0.881947725	0.138977654	grass	loam	12	10
S25	S	hist	1004030	5568670	-0.877449305	-0.173536665	84.73557796	-0.36937389	0.479113999	-0.881947725	0.138977654	grass	loam	16	10
S250	S	hist	993443	5533440	-0.816496332	0.599164914	79.27878057	0.089836904	0.082263515	-0.761482184	0.092011804	grass	clay and heavy loam	14	9
S250	S	cont	993443	5533440	-0.030015309	0.599164914	79.27878057	0.089836904	0.082263515	-0.761482184	0.092011804	grass	clay and heavy loam	13	9
S251	S	hist	1041590	5543830	-0.907305947	0.80042713	83.24532975	0.758917556	-0.544833282	-0.284113631	0.216370122	other	loam	0	0
S251	S	cont	1041590	5543830	-0.695343726	0.80042713	83.24532975	0.758917556	-0.544833282	-0.284113631	0.216370122	other	loam	0	0
S252	S	cont	1097240	5601960	0.126679443	-0.292180795	98.33342908	0.850089701	-0.495553919	-0.641555225	-0.017650158	ag	clay and heavy loam	8	6
S252	S	hist	1097240	5601960	-0.691231929	-0.292180795	98.33342908	0.850089701	-0.495553919	-0.641555225	-0.017650158	ag	clay and heavy loam	14	6
S253	S	cont	1071240	5541050	-0.128575465	0.586349817	85.35808195	0.35871879	0.262525727	-0.797634642	-0.05297504	grass	loam	23	0
S253	S	hist	1071240	5541050	-0.538021376	0.586349817	85.35808195	0.35871879	0.262525727	-0.797634642	-0.05297504	grass	loam	0	0
S254	S	hist	930056	5532520	-1.056822364	1.680114167	76.81744184	0.050951057	-0.078445335	-0.577716398	0.256711388	grass	loam	7	7
S254	S	cont	930056	5532520	-0.559663287	1.680114167	76.81744184	0.050951057	-0.078445335	-0.577716398	0.256711388	grass	loam	39	7
S255	S	cont	1078830	5582930	0.959098151	0.460379727	95.4903552	0.707328167	0.90513623	0.202551568	-0.326250345	ag	clay and heavy loam	22	14
S255	S	hist	1078830	5582930	-0.36777758	0.460379727	95.4903552	0.707328167	0.90513623	0.202551568	-0.326250345	ag	clay and heavy loam	38	14
S256	S	cont	1074190	5549540	0.369404531	0.637672611	88.68917705	0.773261704	0.587523147	-0.188542673	-0.381371686	ag	loam	0	0
S256	S	hist	1074190	5549540	-0.445404851	0.637672611	88.68917705	0.773261704	0.587523147	-0.188542673	-0.381371686	ag	loam	0	0
S257	S	cont	968166	5524340	-0.842561347	0.700231039	80.60063778	0.49412098	-0.635383254	-0.557635318	-0.088888688	grass	clay and heavy loam	0	0
S257	S	hist	968166	5524340	-1.006392888	0.700231039	80.60063778	0.49412098	-0.635383254	-0.557635318	-0.088888688	grass	clay and heavy loam	0	0
S258	S	hist	926078	5509960	-0.70300453	1.369991631	77.99621128	0.856324669	-0.167714937	-0.640455959	0.286494286	grass	clay and heavy loam	0	0
S258	S	cont	926078	5509960	-0.506209372	1.369991631	77.99621128	0.856324669	-0.167714937	-0.640455959	0.286494286	grass	clay and heavy loam	0	0
S259	S	cont	924671	5499120	-0.510408136	1.529872836	74.03331906	0.838190119	-0.18319473	-0.311651104	-0.193914579	grass	loam	0	0
S259	S	hist	924671	5499120	-0.764839908	1.529872836	74.03331906	0.838190119	-0.18319473	-0.311651104	-0.193914579	grass	loam	0	0
S26	S	hist	1028520	5529910	-0.728842436	0.799102112	81.95437441	0.231277172	-0.681610232	-0.364083161	-0.111882456	grass	loam	0	0
S26	S	cont	1028520	5529910	-0.604182366	0.799102112	81.95437441	0.231277172	-0.681610232	-0.364083161	-0.111882456	grass	loam	0	0
S260	S	cont	1095260	5557000	0.954323304	0.49790851	89.72788672	0.846098854	-0.779576232	-0.107407572	0.058839342	ag	loam	7	4
S260	S	hist	1095260	5557000	-0.854697324	0.49790851	89.72788672	0.846098854	-0.779576232	-0.107407572	0.058839342	ag	loam	7	4
S261	S	hist	1073540	5579710	-0.115092892	0.430523017	91.72977839	0.856288363	0.7085	0.008481767	0.891893168	grass	clay and heavy loam	23	19
S261	S	cont	1073540	5579710	0.955015712	0.430523017	91.72977839	0.856288363	0.7085	0.008481767	0.891893168	grass	clay and heavy loam	42	19
S262	S	hist	1151940	5589020	-0.950948161	1.630970766	99.22342318	1.837788218	0.578815656	-0.316463444	-0.160513345	ag	loam	16	0
S262	S	cont	1151940	5589020	-0.749573692	1.630970766	99.22342318	1.837788218	0.578815656	-0.316463444	-0.160513345	ag	loam	0	0
S263	S	cont	1161060	5574510	0.195626684	1.843361743	100.4742705	2.226219771	0.708960085	-0.446390811	0.319192338	ag	loam	19	4
S263	S	hist	1161060	5574510	-0.610574679	1.843361743	100.4742705	2.226219771	0.708960085	-0.446390811	0.319192338	ag	loam	5	4
S264	S	cont	1153570	5613830	-0.328166291	0.527775732	103.7181122	1.564292326	-0.926913463	-0.706551479	-0.413140066	ag	loam	0	0
S265	S	hist	930619	5517900	-1.010231599	1.692529386	75.99889928	0.395112955	-0.073432448	-0.278776667	0.770306191	grass	loam	0	0
S265	S	cont	930619	5517900	-1.010231599	1.692529386	75.99889928	0.395112955	-0.073432448	-0.278776667	0.770306191	grass	loam	0	0
S266	S	cont	982977	5545830	-0.10552658	0.122386273	79.2944141	0.426694737	0.20792081	0.000259959	0.148439745	grass	loam	0	0
S266	S	hist	982977	5545830	-0.99418767	0.122386273	79.2944141	0.426694737	0.20792081	0.000259959	0.148439745	grass	loam	0	0
S267	S	hist	1055380	5565170	-0.935440432	0.010627367	88.46989199	0.148289553	0.403461654	-0.852763098	0.317319694	grass	loam	0	0
S267	S	cont	1055380	5565170	-0.317337026	0.010627367	88.46989199	0.148289553	0.403461654	-0.852763098	0.317319694	grass	loam	0	0
S268	S	cont	1159440	5604190	-0.705146564	1.654127768	104.362584	1.918066091	0.141030677	-0.844903059	0.500170047	ag	loam	4	0
S268	S	hist	1159440	5604190	-1.041658624	1.654127768	104.362584	1.918066091	0.141030677	-0.844903059	0.500170047	ag	loam	0	0
S269	S	hist	1034520	5585450	-0.10379279	-0.083709024	91.23129703	0.203097673	0.387360496	-0.54841312	0.191018909	grass	clay and heavy loam	35	0
S269	S	cont	1034520	5585450	0.716816204	-0.083709024	91.23129703	0.203097673	0.387360496	-0.54841312	0.191018909	grass	clay and heavy loam	61	0
S27	S	hist	1036100	5561510	-0.493153323	0.323229602	85.89510401	0.592065656	0.873969072	-0.246503628	-0.442099573	grass	loam	8	6
S27	S	cont	1036100	5561510	-0.493153323	0.323229602	85.89510401	0.592065656	0.873969072	-0.246503628	-0.442099573	grass	loam	8	6
S270	S	cont	1053670	5540630	-0.422560919	1.043581727	84.23036518	0.627652853	-0.002162853	-0.493190441	0.033259416	grass	loam	4	3
S270	S	hist	1053670	5540630	-0.966330148	1.043581727	84.23036518	0.627652853	-0.002162853	-0.493190441	0.033259416	grass	loam	4	3
S271	S	hist	1129570	5563840	-1.127700594	2.467045359	94.80232569	1.230182311	0.917427912	-0.323146281	0.409933696	ag	loam	0	0
S271	S	cont	1129570	5563840	0.363355653	2.467045359	94.80232569	1.230182311	0.917427912	-0.323146281	0.409933696	ag	loam	0	0
S272	S	hist	1005620	5576360	-0.934505404	-0.120275015	88.20979179	0.080702923	0.07743799	-0.563354988	-0.438497327	grass	loam	0	0
S272	S	cont	1005620	5576360	0.731794379	-0.120275015	88.20979179	0.080702923	0.07743799	-0.563354988	-0.438497327	grass	loam	0	0
S273	S	hist	1094400	5579260	-0.282572594	0.246560486	96.93807692	0.856288363	-0.844868812	0.185157582	0.199343311	ag	clay and heavy loam	27	0
S273	S	cont	1094400	5579260	0.179457567	0.246560486	96.93807692	0.856288363	-0.844868812	0.185157582	0.199343311	ag	clay and heavy loam	0	0
S274	S	cont	1140430	5591330	-0.768934534	1.286215216	102.3623304	1.564292326	0.333738072	-0.409454327	0.880878951	grass	clay and heavy loam	13	6
S274	S	hist	1140430	5591330	-1.041594922	1.286215216	102.3623304	1.564292326	0.333738072	-0.409454327	0.880878951	grass	clay and heavy loam	8	6
S275	S	cont	1090860	5559680	0.988173757	0.653234385	90.31558807	0.758295194	-0.666639679	-0.70393767	-0.129539101	ag	loam	47	40
S275	S	hist	1090860	5559680	-0.587442705	0.653234385	90.31558807	0.758295194	-0.666639679	-0.70393767	-0.129539101	ag	loam	52	40
S276	S	cont	992724	5575990	0.566746415	0.61481898	86.77039104	0.107774268	0.598603904	-0.424980144	0.384174994	grass	clay and heavy loam	13	8
S276	S	hist	992724	5575990	-0.715739856	0.61481898	86.77039104	0.107774268	0.598603904	-0.424980144	0.384174994	grass	clay and heavy loam	8	8
S277	S	hist	947387	5564790	-0.562665569	-0.126655923	82.45771219	0.155277657	0.226738641	0.10329778	-0.367349662	grass	loam	0	0
S277	S	cont	947387	5564790	-0.219917958	-0.126655923	82.45771219	0.155277657	0.226738641	0.10329778	-0.367349662	grass	loam	0	0
S278	S	cont	1053230	5553880	-0.776825218	0.419295262	87.93058776	0.789806436	0.79284958	-0.874345926	-0.165193281	grass	loam	0	0
S278	S	hist	1053230	5553880	-0.776825218	0.419295262	87.93058776	0.789806436	0.79284958	-0.874345926	-0.165193281	other	loam	0	0
S279	S	cont	943221	5509430	-0.845049031	0.778538003	74	0.650222061	-0.326667412	-0.747178936	0.276308239	grass	loam	0	0
S279	S	hist	943221	5509430	-1.053408514	0.778538003	74	0.650222061	-0.326667412	-0.747178936	0.276308239	grass	loam	0	0
S28	S	cont	928867	5548920	-0.985849413	0.943638222	76.135837	-0.204650919	0.095953856	-0.010281357	-0.449612751	grass	loam	9	4
S28	S	hist	928867	5548920	-0.985849413	0.943638222	76.135837	-0.204650919	0.095953856	-0.010281357	-0.449612751	grass	loam	6	4
S280	S	cont	1165090	5598360	-0.515094354	1.876741707	105.5560902	2.57641062	-0.957503183	-0.877426196	0.109253307	ag	loam	2	2
S280	S	hist	1165090	5598360	-0.965299845	1.876741707	105.5560902	2.57641062	-0.957503183	-0.877426196	0.109253307	ag	loam	28	2
S281	S	cont	1162860	5561000	0.357450795	0.312107918	100.6660538	2.486003495	-0.741622852	-0.902867504	-1.421382202	other	other	0	0
S281	S	hist	1162860	5561000	-0.904361274	0.312107918	100.6660538	2.486003495	-0.741622852	-0.902867504	-1.421382202	other	other	0	0
S282	S	hist	1129630	5551560	-0.798434448	2.018452649	92.64124171	1.248162547	0.39963835	-0.486383138	0.555215949	ag	loam	0	0
S282	S	cont	1129630	5551560	0.294552432	2.018452649	92.64124171	1.248162547	0.39963835	-0.486383138	0.555215949	ag	loam	0	0
S283	S	cont	1170530	5571070	0.6005027	-0.635146813	97.37556237	2.096536095	1.648174756	-0.84970144	-0.006403019	ag	loam	0	0
S283	S	hist	1170530	5571070	-0.296548161	-0.635146813	97.37556237	2.096536095	1.648174756	-0.84970144	-0.006403019	ag	loam	0	0
S284	S	hist	1112210	5605500	-0.234347746	0.008051254	101.433303	0.992616697	0.852127877	-0.609676525	-0.167178646	ag	other	0	0
S284	S	cont	1112210	5605500	-0.234347746	0.008051254	101.433303	0.992616697	0.852127877	-0.609676525	-0.167178646	ag	other	0	0
S285	S	hist	1036350	5555150	-0.72936922	0.346923237	85.75008373	0.226939227	0.550109896	-0.22795803	0.045194718	grass	loam	0	0
S285	S	cont	1036350	5555150	-0.68633411	0.346923237	85.75008373	0.226939227	0.550109896	-0.22795803	0.045194718	grass	loam	0	0
S286	S	cont	1014980	5564750	-0.038091558	-0.101183025	84.73122634	-0.003252732	0.7650198	-0.703470046	0.079431299	grass	loam	0	0
S286	S	hist	1014980	5564750	-1.024687975	-0.101183025	84.73122634	-0.003252732	0.7650198	-0.703470046	0.079431299	grass	loam	0	0
S287	S	hist	1108730	5572210	-0.303167584	0.553782599	95.64521512	1.201760634	-0.584272732	-0.711456879	0.819333474	grass	other	0	0
S287	S	cont	1108730	5572210	-0.153081177	0.553782599	95.64521512	1.201760634	-0.584272732	-0.711456879	0.819333474	grass	other	0	0
S288	S	cont	1156310	5582880	-0.332453682	1.220345897	99.14650503	1.329159173	0.123268126	-0.815260114	1.136698086	ag	loam	8	2
S288	S	hist	1156310	5582880	-0.845185297	1.220345897	99.14650503	1.329159173	0.123268126	-0.815260114	1.136698086	ag	loam	10	2
S289	S	cont	915095	5523420	-0.684534956	2.098012637	78.57508929	0.597652685	-0.031996951	-0.360534104	2.190400347	grass	loam	0	0
S289	S	hist	915095	5523420	-1.105662625	2.098012637	78.57508929	0.597652685	-0.031996951	-0.360534104	2.190400347	grass	loam	0	0
S29	S	cont	1049120	5550100	-0.97238235	0.527940788	87.07094122	0.329926539	0.532558177	-0.488322265	0.52118896	grass	loam	0	0
S29	S	hist	1049120	5550100	-0.97238235	0.527940788	87.07094122	0.329926539	0.532558177	-0.488322265	0.52118896	grass	loam	0	0
S290	S	cont	1136840	5573410	0.147778506	1.750828641	99.76693412	1.652072771	1.162453695	-0.70012572	0.556570794	grass	loam	0	0
S290	S	hist	1136840	5573410	-1.11673894	1.750828641	99.76693412	1.652072771	1.162453695	-0.70012572	0.556570794	grass	loam	0	0
S291	S	hist	1032670	5565840	-0.188604489	0.610437657	89.81972194	0.501979385	0.585696765	0.167022609	0.711064244	ag	loam	0	0
S291	S	cont	1032670	5565840	-0.188604489	0.610437657	89.81972194	0.501979385	0.585696765	0.167022609	0.711064244	ag	loam	0	0
S292	S	hist	1040670	5589160	-0.381066279	0.187895725	95.41469133	0.856287975	-0.988959363	0.026807512	-0.593697446	ag	clay and heavy loam	43	40
S292	S	cont	1040670	5589160	0.845908793	0.187895725	95.41469133	0.856287975	-0.988959363	0.026807512	-0.593697446	ag	clay and heavy loam	53	40
S293	S	hist	1077690	5557310	-0.114372787	0.971763621	92.22109282	0.856288363	-0.301698913	-0.851260187	0.468483408	grass	loam	16	13
S293	S	cont	1077690	5557310	0.590731436	0.971763621	92.22109282	0.856288363	-0.301698913	-0.851260187	0.468483408	ag	loam	36	13
S294	S	cont	908119	5544570	-1.100925444	1.892937625	82.43849402	1.085072592	0.061104486	-0.405720314	3.159728383	grass	loam	0	0
S294	S	hist	908119	5544570	-1.129405026	1.892937625	82.43849402	1.085072592	0.061104486	-0.405720314	3.159728383	grass	loam	0	0
S295	S	hist	1127070	5555950	-0.940381457	2.622104265	95.2424241	2.098655726	0.85338788	-0.459498244	7.476342849	grass	loam	0	0
S295	S	cont	1127070	5555950	0.557329663	2.622104265	95.2424241	2.098655726	0.85338788	-0.459498244	7.476342849	grass	loam	0	0
S296	S	hist	1104310	5585090	-0.447581783	0.028480221	96.09947647	1.015653797	1.549027803	-0.900649197	-0.173715447	grass	other	1	0
S296	S	cont	1104310	5585090	-0.447581783	0.028480221	96.09947647	1.015653797	1.549027803	-0.900649197	-0.173715447	other	other	0	0
S297	S	cont	1001090	5517740	-0.684069658	0.916445741	77.79156167	0.091621696	0.505500448	-0.263891798	0.02643874	grass	loam	0	0
S297	S	hist	1001090	5517740	-1.020627693	0.916445741	77.79156167	0.091621696	0.505500448	-0.263891798	0.02643874	grass	loam	0	0
S298	S	cont	986605	5529980	-0.420727422	0.994959693	78.39248206	-0.019502611	0.267921839	-0.209199558	-0.010960372	grass	clay and heavy loam	0	0
S298	S	hist	986605	5529980	-0.560206135	0.994959693	78.39248206	-0.019502611	0.267921839	-0.209199558	-0.010960372	grass	clay and heavy loam	0	0
S299	S	hist	1058760	5581240	-0.930421858	-0.320711022	93.57350055	0.984105722	1.207925421	-0.810153473	-0.607469217	grass	loam	0	0
S299	S	cont	1058760	5581240	0.550438816	-0.320711022	93.57350055	0.984105722	1.207925421	-0.810153473	-0.607469217	grass	loam	0	0
S3	S	hist	1169840	5562170	-0.517404228	0.310740861	93.13809105	1.92402756	0.227474725	-0.835256277	-0.974818996	grass	other	0	0
S3	S	cont	1169840	5562170	0.607554186	0.310740861	93.13809105	1.92402756	0.227474725	-0.835256277	-0.974818996	other	other	0	0
S30	S	cont	1006280	5518100	-0.516002794	1.376486857	76.49885578	-0.197388232	-0.511274752	-0.784458578	0.390207286	grass	loam	0	0
S30	S	hist	1006280	5518100	-1.076362124	1.376486857	76.49885578	-0.197388232	-0.511274752	-0.784458578	0.390207286	grass	loam	0	0
S31	S	cont	1090850	5568120	0.667356099	0.505512487	96.84320093	0.856288363	-0.024393754	-0.026277124	0.627072337	ag	clay and heavy loam	15	4
S31	S	hist	1090850	5568120	-0.330719892	0.505512487	96.84320093	0.856288363	-0.024393754	-0.026277124	0.627072337	ag	clay and heavy loam	15	4
S32	S	hist	1044650	5580900	-0.655860393	-0.416369598	90.95381242	0.285245193	0.280373192	-0.317199778	-0.134986536	ag	loam	0	0
S32	S	cont	1044650	5580900	0.374135064	-0.416369598	90.95381242	0.285245193	0.280373192	-0.317199778	-0.134986536	ag	loam	0	0
S33	S	hist	1062460	5538810	-0.738001058	0.909456805	82.6962304	0.502438136	0.162699019	-0.660645221	-0.352021332	grass	loam	0	0
S33	S	cont	1062460	5538810	-0.297301501	0.909456805	82.6962304	0.502438136	0.162699019	-0.660645221	-0.352021332	grass	loam	0	0
S34	S	hist	1065590	5578500	-0.522949033	-0.062960364	91.83973562	0.72181841	1.009554643	-0.042015815	0.132229317	grass	clay and heavy loam	30	20
S34	S	cont	1065590	5578500	0.612844185	-0.062960364	91.83973562	0.72181841	1.009554643	-0.042015815	0.132229317	grass	clay and heavy loam	61	20
S35	S	hist	991237	5552360	-0.94153861	0.390441627	80.85193756	0.15446028	0.125747812	0.045458965	0.34060904	grass	loam	17	13
S35	S	cont	991237	5552360	0.35892424	0.390441627	80.85193756	0.15446028	0.125747812	0.045458965	0.34060904	grass	loam	14	13
S36	S	cont	1085330	5585710	0.582489008	0.54421744	97.01171148	0.856288363	0.790297699	0.435223618	-0.05465526	grass	clay and heavy loam	30	4
S36	S	hist	1085330	5585710	-0.67955848	0.54421744	97.01171148	0.856288363	0.790297699	0.435223618	-0.05465526	grass	clay and heavy loam	9	4
S37	S	cont	1102030	5559310	0.652632731	0.49999684	92.34159008	0.856288363	-1.177624905	-0.344415033	-0.01144872	ag	clay and heavy loam	33	0
S37	S	hist	1102030	5559310	-1.044724607	0.49999684	92.34159008	0.856288363	-1.177624905	-0.344415033	-0.01144872	ag	clay and heavy loam	0	0
S38	S	hist	1082930	5545600	-0.200934894	1.370199679	87.63907595	0.330649986	0.244628401	-0.402149155	0.103351563	grass	loam	0	0
S38	S	cont	1082930	5545600	0.410932407	1.370199679	87.63907595	0.330649986	0.244628401	-0.402149155	0.103351563	grass	loam	5	0
S39	S	cont	1073370	5573990	0.739012042	0.68405268	93.43321412	1.20323218	-1.18805574	-0.343031936	0.275384841	ag	clay and heavy loam	37	14
S39	S	hist	1073370	5573990	-0.102036843	0.68405268	93.43321412	1.20323218	-1.18805574	-0.343031936	0.275384841	ag	clay and heavy loam	29	14
S4	S	hist	1067690	5548210	-0.811991801	0.377967731	86.5740045	0.521377115	0.452666521	-0.845428845	0.1331017	grass	loam	0	0
S4	S	cont	1067690	5548210	0.043584916	0.377967731	86.5740045	0.521377115	0.452666521	-0.845428845	0.1331017	grass	loam	0	0
S40	S	cont	1142260	5596120	-0.927895398	1.437633543	104.6462096	1.5643054	0.874968071	-0.130313008	-0.284857473	ag	loam	0	0
S40	S	hist	1142260	5596120	-0.929693998	1.437633543	104.6462096	1.5643054	0.874968071	-0.130313008	-0.284857473	ag	loam	0	0
S41	S	hist	998874	5549190	-0.864933334	0.183649369	84.76078144	0.511541682	0.221561203	-0.178972665	-0.554350479	ag	loam	0	0
S41	S	cont	998874	5549190	-0.081319988	0.183649369	84.76078144	0.511541682	0.221561203	-0.178972665	-0.554350479	grass	loam	0	0
S42	S	hist	952726	5529530	-0.573555766	0.451281405	78.19591593	-0.10544685	-0.179661284	-0.239299658	0.108824845	grass	loam	0	0
S42	S	cont	952726	5529530	-0.186516185	0.451281405	78.19591593	-0.10544685	-0.179661284	-0.239299658	0.108824845	grass	loam	0	0
S43	S	cont	1111040	5580670	-0.620922028	0.878203346	94.43043992	0.815772826	0.382806488	-0.4312256	-0.20027727	ag	clay and heavy loam	0	0
S43	S	hist	1111040	5580670	-0.620922028	0.878203346	94.43043992	0.815772826	0.382806488	-0.4312256	-0.20027727	ag	clay and heavy loam	0	0
S44	S	hist	987048	5561600	-0.474785117	0.445534701	81	0.502286381	0.21333783	-0.473140769	0.10958606	grass	loam	0	0
S44	S	cont	987048	5561600	0.047861229	0.445534701	81	0.502286381	0.21333783	-0.473140769	0.10958606	grass	loam	0	0
S45	S	hist	1038920	5530390	-0.624666571	1.166920099	81.89546544	0.143180648	0.290950436	-0.484105506	-0.400671632	grass	loam	0	0
S45	S	cont	1038920	5530390	-0.278107945	1.166920099	81.89546544	0.143180648	0.290950436	-0.484105506	-0.400671632	grass	loam	0	0
S46	S	cont	1064700	5588340	1.047875964	-0.458838081	94.40316179	1.086973184	1.186189081	-0.281568453	0.289086838	ag	clay and heavy loam	47	15
S46	S	hist	1064700	5588340	-0.549432263	-0.458838081	94.40316179	1.086973184	1.186189081	-0.281568453	0.289086838	grass	clay and heavy loam	24	15
S47	S	cont	1097160	5596150	-0.01303192	-0.056000927	96.43328499	0.697145599	-0.670222071	-0.328799646	0.724105843	ag	clay and heavy loam	0	0
S47	S	hist	1097160	5596150	-0.686910747	-0.056000927	96.43328499	0.697145599	-0.670222071	-0.328799646	0.724105843	ag	clay and heavy loam	0	0
S48	S	hist	1034380	5534300	-0.608181716	0.554214491	82.23534438	0.139599965	0.199413344	-0.844055054	-0.387996293	grass	loam	0	0
S48	S	cont	1034380	5534300	-0.608181716	0.554214491	82.23534438	0.139599965	0.199413344	-0.844055054	-0.387996293	grass	loam	15	0
S49	S	cont	1116990	5554600	0.714273681	0.959786727	91.9207434	0.802687855	0.085004623	-0.29856461	-0.185902283	ag	loam	14	8
S49	S	hist	1116990	5554600	-0.497025269	0.959786727	91.9207434	0.802687855	0.085004623	-0.29856461	-0.185902283	ag	loam	12	8
S5	S	hist	920134	5525290	-1.007172817	1.850798521	77.00835941	0.255270916	-0.159912462	-0.857803434	-0.064893711	grass	loam	0	0
S5	S	cont	920134	5525290	-0.513726156	1.850798521	77.00835941	0.255270916	-0.159912462	-0.857803434	-0.064893711	grass	loam	0	0
S50	S	cont	1131400	5572420	0.018170765	1.411230301	99.38377119	1.563912467	1.091473614	-0.552026156	0.548653847	ag	loam	0	0
S50	S	hist	1131400	5572420	-0.810515586	1.411230301	99.38377119	1.563912467	1.091473614	-0.552026156	0.548653847	ag	loam	0	0
S51	S	hist	1058840	5559360	-0.56816606	0.509439345	87.96780714	0.438395587	-0.533003364	-0.684007812	-0.202096273	ag	loam	0	0
S51	S	cont	1058840	5559360	-0.381237996	0.509439345	87.96780714	0.438395587	-0.533003364	-0.684007812	-0.202096273	ag	loam	0	0
S52	S	hist	921904	5537800	-1.065753876	2.254968269	79.41019623	0.638494502	-0.126962722	-0.174394137	1.01556209	grass	loam	0	0
S52	S	cont	921904	5537800	-0.70713793	2.254968269	79.41019623	0.638494502	-0.126962722	-0.174394137	1.01556209	grass	loam	0	0
S53	S	hist	1110100	5562500	-0.618822646	0.459764517	90.15972756	0.71006994	-0.15400614	-0.336438669	-0.045358873	ag	clay and heavy loam	5	5
S53	S	cont	1110100	5562500	0.326563849	0.459764517	90.15972756	0.71006994	-0.15400614	-0.336438669	-0.045358873	ag	clay and heavy loam	6	5
S54	S	cont	1099990	5542900	1.034454323	1.06616768	88.78676065	0.856288363	0.0945327	-0.680373838	0.355430473	grass	loam	0	0
S55	S	cont	953335	5523090	-0.148699618	0.590581	79.62348931	1.517991468	-1.017227393	-0.227283349	-0.574587334	other	loam	0	0
S55	S	hist	953335	5523090	-0.875448522	0.590581	79.62348931	1.517991468	-1.017227393	-0.227283349	-0.574587334	other	loam	0	0
S56	S	hist	1143040	5586900	-0.762282429	1.133488408	98.0376049	1.331083504	-0.317364823	-0.857224138	0.561181757	ag	clay and heavy loam	0	0
S56	S	cont	1143040	5586900	-0.674511101	1.133488408	98.0376049	1.331083504	-0.317364823	-0.857224138	0.561181757	ag	clay and heavy loam	0	0
S57	S	cont	1104190	5568680	0.141773942	0.531321682	94.41569817	0.856288363	-1.37413753	-0.288011661	0.37490061	ag	clay and heavy loam	0	0
S58	S	cont	925127	5556860	-0.508042869	0.942522307	79.18904896	0.560871612	-0.843493864	-0.860582424	-1.405687491	other	loam	0	0
S58	S	hist	925127	5556860	-1.060658859	0.942522307	79.18904896	0.560871612	-0.843493864	-0.860582424	-1.405687491	other	loam	0	0
S59	S	hist	1084110	5571270	0.061692776	1.107422971	93.29312992	0.856288369	0.232312406	-0.799769194	-0.163233235	ag	clay and heavy loam	0	0
S59	S	cont	1084110	5571270	0.88516557	1.107422971	93.29312992	0.856288369	0.232312406	-0.799769194	-0.163233235	ag	clay and heavy loam	0	0
S6	S	hist	977620	5542830	-0.999181318	0.683328152	79.01131737	0.458583826	-0.122664019	-0.050207378	2.554809902	grass	loam	0	0
S6	S	cont	977620	5542830	-0.402503238	0.683328152	79.01131737	0.458583826	-0.122664019	-0.050207378	2.554809902	grass	loam	0	0
S60	S	cont	968268	5511430	-0.511183633	0.733090394	73.18287987	0.184078369	-0.01310579	-0.824341559	-0.374214689	grass	clay and heavy loam	0	0
S60	S	hist	968268	5511430	-1.081988356	0.733090394	73.18287987	0.184078369	-0.01310579	-0.824341559	-0.374214689	grass	clay and heavy loam	0	0
S61	S	cont	1000050	5578520	0.968730934	0.086668146	85.17167849	-0.22779355	0.835064704	0.081748686	-0.541733321	grass	clay and heavy loam	21	18
S61	S	hist	1000050	5578520	-0.854738315	0.086668146	85.17167849	-0.22779355	0.835064704	0.081748686	-0.541733321	grass	clay and heavy loam	50	18
S62	S	cont	1016970	5545270	-1.093729384	0.78656874	81.18553246	0.096226829	0.080713	-0.464784024	0.492826169	grass	loam	33	25
S62	S	hist	1016970	5545270	-1.093729384	0.78656874	81.18553246	0.096226829	0.080713	-0.464784024	0.492826169	grass	loam	26	25
S63	S	cont	941087	5517750	-0.667086823	1.30881108	77.69051955	0.651445703	-0.202932777	-0.371832692	4.760034073	grass	loam	0	0
S63	S	hist	941087	5517750	-0.983439278	1.30881108	77.69051955	0.651445703	-0.202932777	-0.371832692	4.760034073	grass	loam	0	0
S64	S	hist	913613	5545040	-1.006249421	1.713915535	79.69118481	0.739818953	0.0823629	0.166620126	0.719623882	other	loam	0	0
S64	S	cont	913613	5545040	-1.006249421	1.713915535	79.69118481	0.739818953	0.0823629	0.166620126	0.719623882	other	loam	0	0
S65	S	cont	1107020	5603060	-0.229179611	-0.046702245	101.0086163	1.034049406	0.673956295	-0.758613624	-0.10667815	grass	other	0	0
S65	S	hist	1107020	5603060	-0.413709172	-0.046702245	101.0086163	1.034049406	0.673956295	-0.758613624	-0.10667815	grass	other	0	0
S66	S	cont	940974	5542800	-0.541660673	0.870086048	79.95946528	0.41527366	-0.205403213	-0.589083618	1.100560632	grass	loam	13	0
S66	S	hist	940974	5542800	-0.541660673	0.870086048	79.95946528	0.41527366	-0.205403213	-0.589083618	1.100560632	grass	loam	0	0
S67	S	hist	1150020	5583140	-0.730804444	1.023226012	99.3554726	1.825134652	0.703879405	-0.857032203	0.036938574	ag	clay and heavy loam	4	4
S67	S	cont	1150020	5583140	-0.496892327	1.023226012	99.3554726	1.825134652	0.703879405	-0.857032203	0.036938574	ag	clay and heavy loam	18	4
S68	S	hist	966297	5541740	-1.080263983	0.184808844	78	0.130072472	0.194202495	-0.624322929	-0.483596005	grass	clay and heavy loam	0	0
S68	S	cont	966297	5541740	-0.501052316	0.184808844	78	0.130072472	0.194202495	-0.624322929	-0.483596005	grass	clay and heavy loam	0	0
S69	S	cont	1145500	5557450	0.061903268	1.980262985	100.816819	2.239296783	1.410229139	-0.205919211	11.23365443	grass	loam	0	0
S69	S	hist	1145500	5557450	-1.14465961	1.980262985	100.816819	2.239296783	1.410229139	-0.205919211	11.23365443	grass	loam	0	0
S7	S	hist	939511	5525070	-1.093122835	1.359034996	78.23947118	0.851455278	-0.210928355	-0.878376566	0.929192079	grass	loam	0	0
S7	S	cont	939511	5525070	-0.729843381	1.359034996	78.23947118	0.851455278	-0.210928355	-0.878376566	0.929192079	grass	loam	0	0
S70	S	hist	1009210	5570670	-1.067660491	-0.079662359	85.32458507	-0.431024857	0.567251925	-0.872091559	0.186367899	grass	loam	10	5
S70	S	cont	1009210	5570670	0.367100196	-0.079662359	85.32458507	-0.431024857	0.567251925	-0.872091559	0.186367899	grass	loam	13	5
S71	S	cont	916798	5557340	-0.676037169	0.484898882	77.45045254	-0.025046294	0.183716786	-0.212933571	-0.399647591	ag	loam	0	0
S71	S	hist	916798	5557340	-0.83599067	0.484898882	77.45045254	-0.025046294	0.183716786	-0.212933571	-0.399647591	grass	loam	0	0
S72	S	hist	1131980	5602860	-0.547366117	0.596670643	102.3963996	1.235858528	1.153993307	-0.904940404	4.285336327	grass	other	0	0
S72	S	cont	1131980	5602860	-0.261296274	0.596670643	102.3963996	1.235858528	1.153993307	-0.904940404	4.285336327	grass	other	0	0
S73	S	cont	1160990	5580110	-0.094414813	1.696932251	100.1488416	2.431403215	-0.192070389	-0.838591297	0.356608454	ag	loam	37	4
S73	S	hist	1160990	5580110	-0.915157303	1.696932251	100.1488416	2.431403215	-0.192070389	-0.838591297	0.356608454	ag	loam	4	4
S74	S	hist	981536	5563420	-0.300320401	0.964555097	80.99987504	0.425677843	0.106253195	-0.540978828	0.361659662	grass	loam	0	0
S74	S	cont	981536	5563420	-0.249392392	0.964555097	80.99987504	0.425677843	0.106253195	-0.540978828	0.361659662	grass	loam	0	0
S75	S	cont	957413	5532100	-0.43650879	0.56653593	79.30388825	0.148091135	-0.113049865	-0.801611773	1.324812488	grass	loam	0	0
S75	S	hist	957413	5532100	-0.657677272	0.56653593	79.30388825	0.148091135	-0.113049865	-0.801611773	1.324812488	grass	loam	0	0
S76	S	hist	922962	5518430	-0.949904563	1.556196472	75.75570384	0.730790188	-0.100943564	-0.756255729	-0.372568788	other	loam	0	0
S76	S	cont	922962	5518430	-0.685174188	1.556196472	75.75570384	0.730790188	-0.100943564	-0.756255729	-0.372568788	other	loam	0	0
S77	S	cont	1148400	5615230	-0.220300168	0.184514021	105.7633067	1.564292326	0.562602962	-0.713943894	-0.096147654	ag	other	0	0
S78	S	hist	1090420	5598850	-0.919775943	0.072077091	97.15769895	1.154836605	-0.218744264	-0.905190502	-1.540434479	other	clay and heavy loam	0	0
S78	S	cont	1090420	5598850	0.389129857	0.072077091	97.15769895	1.154836605	-0.218744264	-0.905190502	-1.540434479	other	clay and heavy loam	0	0
S79	S	hist	974845	5536100	-0.803987562	0.654188412	77.96658319	0.140455255	0.12176934	-0.583401171	0.186256455	grass	clay and heavy loam	0	0
S79	S	cont	974845	5536100	-0.803987562	0.654188412	77.96658319	0.140455255	0.12176934	-0.583401171	0.186256455	grass	clay and heavy loam	0	0
S8	S	cont	1064160	5565530	0.049683648	0.493155203	88.14934226	0.694920258	0.430838819	-0.725786881	0.387018099	grass	clay and heavy loam	19	8
S8	S	hist	1064160	5565530	-0.596632347	0.493155203	88.14934226	0.694920258	0.430838819	-0.725786881	0.387018099	grass	clay and heavy loam	18	8
S80	S	hist	969230	5533130	-1.000936157	0.342476747	78.45261769	0.347156367	0.404922457	-0.800375244	-0.575493771	grass	clay and heavy loam	0	0
S80	S	cont	969230	5533130	-1.000936157	0.342476747	78.45261769	0.347156367	0.404922457	-0.800375244	-0.575493771	ag	clay and heavy loam	0	0
S81	S	hist	1160300	5566840	-0.888235917	0.986227475	98.86998661	2.493956824	1.3141195	-0.757678376	0.63110353	grass	loam	13	13
S81	S	cont	1160300	5566840	0.548300659	0.986227475	98.86998661	2.493956824	1.3141195	-0.757678376	0.63110353	grass	loam	42	13
S82	S	hist	983985	5513840	-0.91098402	1.205926167	75.96428431	-0.170681201	0.274622704	-0.516610031	-0.475738218	ag	loam	0	0
S82	S	cont	983985	5513840	-0.790568136	1.205926167	75.96428431	-0.170681201	0.274622704	-0.516610031	-0.475738218	ag	loam	0	0
S83	S	hist	994474	5563580	-0.323496689	0.298998069	81.66288872	-0.205717583	0.137965114	-0.140728694	-0.093239582	grass	loam	24	15
S83	S	cont	994474	5563580	0.464391861	0.298998069	81.66288872	-0.205717583	0.137965114	-0.140728694	-0.093239582	grass	loam	21	15
S84	S	cont	1119060	5578570	-0.602609215	1.277330094	97.58192656	0.856288363	0.703167197	-0.393472519	0.640569381	ag	clay and heavy loam	8	4
S84	S	hist	1119060	5578570	-0.916696665	1.277330094	97.58192656	0.856288363	0.703167197	-0.393472519	0.640569381	ag	clay and heavy loam	5	4
S85	S	cont	1083770	5556510	0.920068484	1.050309515	90.34263551	1.040028024	-0.828009306	-0.86813304	-0.067297429	other	loam	0	0
S85	S	hist	1083770	5556510	-0.219087068	1.050309515	90.34263551	1.040028024	-0.828009306	-0.86813304	-0.067297429	other	loam	0	0
S86	S	cont	1070690	5560500	0.251407091	0.886724979	91.42381501	2.024000773	-0.125719021	-0.48869683	-1.540703901	other	loam	0	0
S86	S	hist	1070690	5560500	-0.289718247	0.886724979	91.42381501	2.024000773	-0.125719021	-0.48869683	-1.540703901	other	loam	0	0
S87	S	hist	947550	5547980	-0.57480764	1.051538585	77.45891281	0.001052079	-0.228926094	-0.881535937	2.09611317	grass	loam	0	0
S87	S	cont	947550	5547980	-0.179636417	1.051538585	77.45891281	0.001052079	-0.228926094	-0.881535937	2.09611317	grass	loam	0	0
S88	S	hist	956320	5553720	-0.662944006	0.461135068	78.49238303	0.147742859	0.310646015	-0.444124812	-0.608326773	grass	loam	0	0
S88	S	cont	956320	5553720	-0.571910604	0.461135068	78.49238303	0.147742859	0.310646015	-0.444124812	-0.608326773	grass	loam	0	0
S89	S	hist	1148650	5572640	-1.162241793	1.165279818	99.76620894	1.998310277	-0.469402754	-0.572007197	0.306196788	ag	loam	3	3
S89	S	cont	1148650	5572640	0.06868333	1.165279818	99.76620894	1.998310277	-0.469402754	-0.572007197	0.306196788	ag	loam	7	3
S9	S	cont	1050730	5577610	0.223455956	-0.440771343	93.8928382	0.775641005	0.540590103	-0.825753737	-0.258324575	other	loam	6	0
S9	S	hist	1050730	5577610	-0.841440753	-0.440771343	93.8928382	0.775641005	0.540590103	-0.825753737	-0.258324575	other	loam	0	0
S90	S	hist	1077350	5569730	0.091200445	0.756734762	91.8798404	1.21028414	-0.625353301	-0.832290005	-0.175723845	other	clay and heavy loam	39	5
S90	S	cont	1077350	5569730	0.793972637	0.756734762	91.8798404	1.21028414	-0.625353301	-0.832290005	-0.175723845	ag	clay and heavy loam	7	5
S91	S	hist	1022390	5580450	-0.512380114	0.135705747	91.28232472	0.519542502	0.012948002	-0.295326139	-0.065944739	ag	clay and heavy loam	0	0
S91	S	cont	1022390	5580450	0.796177265	0.135705747	91.28232472	0.519542502	0.012948002	-0.295326139	-0.065944739	ag	clay and heavy loam	0	0
S92	S	cont	955158	5504050	-0.597845446	0.679057383	73.25145648	-0.125578441	0.034596427	-0.108355616	0.219440673	grass	loam	0	0
S92	S	hist	955158	5504050	-1.076293437	0.679057383	73.25145648	-0.125578441	0.034596427	-0.108355616	0.219440673	grass	loam	0	0
S93	S	hist	1108910	5591100	-0.717737869	0.531338078	94.11005108	0.285265198	0.256138937	-0.539367735	-0.224050708	ag	clay and heavy loam	8	0
S93	S	cont	1108910	5591100	-0.717737869	0.531338078	94.11005108	0.285265198	0.256138937	-0.539367735	-0.224050708	ag	clay and heavy loam	0	0
S94	S	cont	1012220	5530010	-0.354389175	1.036819192	79.04250213	0.012823834	0.159644636	-0.338274268	-0.583034092	grass	loam	0	0
S94	S	hist	1012220	5530010	-0.928424952	1.036819192	79.04250213	0.012823834	0.159644636	-0.338274268	-0.583034092	grass	loam	0	0
S95	S	cont	1149250	5605540	-0.742713865	0.835030311	103.0578091	1.638909167	-0.08885343	-0.855272215	-0.310319693	ag	loam	0	0
S96	S	cont	969091	5552610	-0.652857003	0.711216057	79.16389798	0.502286381	-0.168188453	-0.613346559	0.95848024	grass	loam	0	0
S96	S	hist	969091	5552610	-1.006583439	0.711216057	79.16389798	0.502286381	-0.168188453	-0.613346559	0.95848024	grass	loam	0	0
S97	S	hist	1082750	5591280	-0.843587219	0.120120402	95.29878209	0.95449597	-0.205128066	-0.125067941	-0.682271534	other	clay and heavy loam	0	0
S97	S	cont	1082750	5591280	0.721829239	0.120120402	95.29878209	0.95449597	-0.205128066	-0.125067941	-0.682271534	other	clay and heavy loam	0	0
S98	S	cont	1022100	5556630	-0.491530318	0.428288069	84.31997351	0.185420633	-0.244549326	-0.661607223	-0.489332958	ag	loam	15	1
S98	S	hist	1022100	5556630	-0.720785573	0.428288069	84.31997351	0.185420633	-0.244549326	-0.661607223	-0.489332958	ag	loam	8	1
S99	S	cont	1000310	5560800	0.167730942	0.351974757	81.17552602	-0.205717583	0.139896979	-0.845874367	0.263325464	grass	loam	18	15
S99	S	hist	1000310	5560800	-0.681285069	0.351974757	81.17552602	-0.205717583	0.139896979	-0.845874367	0.263325464	grass	loam	20	15
